# Supplementary material for: Rapid Identification of High-Temperature Responsive Genes Using Large-Scale Yeast Functional Screening System in Potato
Source: Plants (Basel). 2023 Oct 28;12(21):3712. doi: 10.3390/plants12213712 (PMC10650283; doi:10.3390/plants12213712)
Supplement: Supplementary file 1 [file plants-12-03712-s001.zip]

Archive with 3 entries (3 files):
- Table S1 .xlsx
- Table S2.xlsx
- Table S3.xlsx
