# Supplementary material for: Rapid Identification of High-Temperature Responsive Genes Using Large-Scale Yeast Functional Screening System in Potato
Source: Plants (Basel). 2023 Oct 28;12(21):3712. doi: 10.3390/plants12213712 (PMC10650283; doi:10.3390/plants12213712)
Supplement: Supplementary file 1 [file plants-12-03712-s001.zip › Table S1 .xlsx]

## Sheet: Sheet1
Table S1 A list of primers used in this work
Primer name	Sequences	Usage
P1-F	CGATGACGATAAGGTACCTAAGGATCCAAGCAGTGGTATCAACGCAGAGTGG	construct library
P2-F	CGATGACGATAAGGTACCTAAGGATCCAAAGCAGTGGTATCAACGCAGAGTGG	construct library
P3-F	CGATGACGATAAGGTACCTAAGGATCCAAAAGCAGTGGTATCAACGCAGAGTGG	construct library
P4-R	CCACTGTGCTGGATATCTGCAGAATTCATTCTAGAGGCCGAGGCGGCCGACATG	construct library
Soltu.DM.01G039980-F	GGTACAGTTTCTGTTTTCGCAT	qRT-PCR
Soltu.DM.01G039980-R	ACCAGAGCTAGTTTCCGATAAG	qRT-PCR
Soltu.DM.07G018520-F	ATCGGCGTCAACTTTAAAGATG	qRT-PCR
Soltu.DM.07G018520-R	TAATTAGCATTCTTCGCCTTGC	qRT-PCR
Soltu.DM.03G023440-F	GTCAACAATCTGGGTACGATTG	qRT-PCR
Soltu.DM.03G023440-R	CATACTGCTCATCATCGTTGTG	qRT-PCR
Soltu.DM.12G020760-F	ACCACCAATAAGCCTTATGGAA	qRT-PCR
Soltu.DM.12G020760-R	CACGAATTGGTAAACACCCTTT	qRT-PCR
Soltu.DM.04G008820-F	AGGGATAGTTGTTTGTGTACGT	qRT-PCR
Soltu.DM.04G008820-R	GATTTGCGCTAGAAGTTCCATT	qRT-PCR
Soltu.DM.03G011790-F	AGCAAAGATTGTTAGCCCAAAG	qRT-PCR
Soltu.DM.03G011790-R	CAAGGCTAGATACAAAAGTGCC	qRT-PCR
Soltu.DM.08G015040-F	ATCCAGAAATGGCAGCTAGAG	qRT-PCR
Soltu.DM.08G015040-R	CCTAGTCTGGGCAACTCAATTA	qRT-PCR
Soltu.DM.04G021630-F	GTTGATGCTAAACTTCAAGCCA	qRT-PCR
Soltu.DM.04G021630-R	AATTTGAATCCACTGGAACTGC	qRT-PCR
Soltu.DM.05G025710-F	AGATGCTCTCAAGGAAGGAATG	qRT-PCR
Soltu.DM.05G025710-R	GGATGGGCCAAGTTGTCTAATA	qRT-PCR
Soltu.DM.03G023580-F	GTGCAGGTTATAAAGGTTGCAA	qRT-PCR
Soltu.DM.03G023580-R	ACATTGCAGGGTACATATTTGC	qRT-PCR
Soltu.DM.01G029450-F	TAAGTGCTTTATGGCATCTTGC	qRT-PCR
Soltu.DM.01G029450-R	AAATACCCCAAAACCAACACAG	qRT-PCR
Soltu.DM.01G001950-F	GTTGCCCTTGCTATAAGTATGC	qRT-PCR
Soltu.DM.01G001950-R	GCTTAATCACTTGCACACTGTT	qRT-PCR
pYES2-DJC53-F	GGGAATATTAAGCTTATGGATCAAGAAGGAGGAT	Construction of yeast stress vector
pYES2-DJC53-R	GTTACTAGTGGATCCCTAACAGGTGCCATTGAAG	Construction of yeast stress vector
pYES2-HSP20-like-F	AGGGAATATTAAGCTTATGGCGATTTTTGGTGAT	Construction of yeast stress vector
pYES2-HSP20-like-R	TTACTAGTGGATCCTTATAACTTGCTAGTGATATTAA	Construction of yeast stress vector
pYES2-CMI1-F	GGGAATATTAAGCTTATGGCTGGTACAAAAACA	Construction of yeast stress vector
pYES2-CMI1-R	TTACTAGTGGATCCTCACCTAGCTGAATTAGGT	Construction of yeast stress vector
pYES2-PSBR-F	GGGAATATTAAGCTTATGGCAAGTAGTGGAGTG	Construction of yeast stress vector
pYES2-PSBR-R	CGTTACTAGTGGATCCCTAAGCCAGTGGTACCG	Construction of yeast stress vector
pYES2-Unknow protein-F	AGGGAATATTAAGCTTATGGATCTGGCACCAGA	Construction of yeast stress vector
pYES2-Unknow protein-R	GTTACTAGTGGATCCTCAAGCAGTCTCTCCACC	Construction of yeast stress vector

## Sheet: qRT-PCR primer
Gene id	Primer-F	Primer-R
Soltu.DM.01G039980-F	GGTACAGTTTCTGTTTTCGCAT
Soltu.DM.01G039980-R	ACCAGAGCTAGTTTCCGATAAG
Soltu.DM.07G018520-F	ATCGGCGTCAACTTTAAAGATG
Soltu.DM.07G018520-R	TAATTAGCATTCTTCGCCTTGC
Soltu.DM.03G023440-F	GTCAACAATCTGGGTACGATTG
Soltu.DM.03G023440-R	CATACTGCTCATCATCGTTGTG
Soltu.DM.12G020760-F	ACCACCAATAAGCCTTATGGAA
Soltu.DM.12G020760-R	CACGAATTGGTAAACACCCTTT
Soltu.DM.04G008820-F	AGGGATAGTTGTTTGTGTACGT
Soltu.DM.04G008820-R	GATTTGCGCTAGAAGTTCCATT
Soltu.DM.03G011790-F	AGCAAAGATTGTTAGCCCAAAG
Soltu.DM.03G011790-R	CAAGGCTAGATACAAAAGTGCC
Soltu.DM.08G015040-F	ATCCAGAAATGGCAGCTAGAG
Soltu.DM.08G015040-R	CCTAGTCTGGGCAACTCAATTA
Soltu.DM.04G021630-F	GTTGATGCTAAACTTCAAGCCA
Soltu.DM.04G021630-R	AATTTGAATCCACTGGAACTGC
Soltu.DM.05G025710-F	AGATGCTCTCAAGGAAGGAATG
Soltu.DM.05G025710-R	GGATGGGCCAAGTTGTCTAATA
Soltu.DM.03G023580-F	GTGCAGGTTATAAAGGTTGCAA
Soltu.DM.03G023580-R	ACATTGCAGGGTACATATTTGC
Soltu.DM.01G029450-F	TAAGTGCTTTATGGCATCTTGC
Soltu.DM.01G029450-R	AAATACCCCAAAACCAACACAG
Soltu.DM.01G001950-F	GTTGCCCTTGCTATAAGTATGC
Soltu.DM.01G001950-R	GCTTAATCACTTGCACACTGTT

## Sheet: yeast 
Id	Primer-F	Primer-R
pYES2-DJC53-F	GGGAATATTAAGCTTATGGATCAAGAAGGAGGAT
pYES2-DJC53-R	GTTACTAGTGGATCCCTAACAGGTGCCATTGAAG
pYES2-HSP20-like-F	AGGGAATATTAAGCTTATGGCGATTTTTGGTGAT
pYES2-HSP20-like-R	TTACTAGTGGATCCTTATAACTTGCTAGTGATATTAA
pYES2-CMI1-F	GGGAATATTAAGCTTATGGCTGGTACAAAAACA
pYES2-CMI1-R	TTACTAGTGGATCCTCACCTAGCTGAATTAGGT
pYES2-PSBR-F	GGGAATATTAAGCTTATGGCAAGTAGTGGAGTG
pYES2-PSBR-R	CGTTACTAGTGGATCCCTAAGCCAGTGGTACCG
pYES2-Unknow protein-F	AGGGAATATTAAGCTTATGGATCTGGCACCAGA
pYES2-Unknow protein-R	GTTACTAGTGGATCCTCAAGCAGTCTCTCCACC
