# Supplementary material for: Rapid Identification of High-Temperature Responsive Genes Using Large-Scale Yeast Functional Screening System in Potato
Source: Plants (Basel). 2023 Oct 28;12(21):3712. doi: 10.3390/plants12213712 (PMC10650283; doi:10.3390/plants12213712)
Supplement: Supplementary file 1 [file plants-12-03712-s001.zip › Table S3.xlsx]

## Sheet: Sheet1
Table S3 DEGs screened after heat drought and salt stress.
Treatments	transcript_id	Control	Treatment	log2 fold change
Heat
	Soltu.DM.02G025390.1	204.356	0.01	-14.3188
	Soltu.DM.10G018840.1	116.318	0.01	-13.5058
	Soltu.DM.10G013440.1	75.0883	0.01	-12.8744
	Soltu.DM.03G015450.1	74.3481	0.01	-12.8601
	Soltu.DM.08G022730.1	60.4538	0.01	-12.5616
	Soltu.DM.06G027610.1	56.4995	0.01	-12.464
	Soltu.DM.10G015760.1	30.9623	0.01	-11.5963
	Soltu.DM.04G036770.1	23.2194	0.01	-11.1811
	Soltu.DM.11G001440.1	21.1934	0.01	-11.0494
	Soltu.DM.04G035310.2	20.912	0.01	-11.0301
	Soltu.DM.03G024960.1	19.5855	0.01	-10.9356
	Soltu.DM.03G035390.1	16.6237	0.01	-10.699
	Soltu.DM.07G023450.1	15.5924	0.01	-10.6066
	Soltu.DM.10G003520.1	12.9207	0.01	-10.3355
	Soltu.DM.01G009880.1	11.2428	0.01	-10.1348
	Soltu.DM.02G023630.1	11.1745	0.01	-10.126
	Soltu.DM.10G018170.1	10.8162	0.01	-10.079
	Soltu.DM.04G023120.1	10.529	0.01	-10.0402
	Soltu.DM.12G025430.3	10.0788	0.01	-9.97711
	Soltu.DM.12G001000.1	10.0805	0.0100687	-9.96747
	Soltu.DM.06G027300.1	10.1929	0.0104325	-9.93227
	Soltu.DM.09G010750.1	288.457	0.356515	-9.66018
	Soltu.DM.04G002870.1	137.841	0.2688	-9.00226
	Soltu.DM.03G023620.1	608.606	1.30982	-8.86
	Soltu.DM.03G023580.1	1505.51	3.78622	-8.63528
	Soltu.DM.07G005220.1	63.5402	0.186619	-8.41143
	Soltu.DM.02G023240.1	335.534	1.40148	-7.90336
	Soltu.DM.03G015460.1	428.021	2.19562	-7.60691
	Soltu.DM.10G018830.1	114.957	0.771791	-7.21867
	Soltu.DM.10G015770.1	45.6155	0.358565	-6.99115
	Soltu.DM.03G019570.1	458.559	3.82685	-6.90481
	Soltu.DM.03G015510.1	252.756	2.46064	-6.68257
	Soltu.DM.07G017900.1	491.792	4.91173	-6.64567
	Soltu.DM.02G018230.1	57.7761	0.613469	-6.55734
	Soltu.DM.02G005400.1	24.4529	0.275285	-6.47294
	Soltu.DM.03G019380.1	17.6889	0.21483	-6.36351
	Soltu.DM.10G003580.1	257.882	3.30513	-6.28586
	Soltu.DM.03G023550.1	120.889	1.63765	-6.20591
	Soltu.DM.03G023510.1	35.451	0.527328	-6.07098
	Soltu.DM.02G024260.1	34.4439	0.515334	-6.0626
	Soltu.DM.08G008940.1	209.582	3.4662	-5.91802
	Soltu.DM.09G030330.1	141.633	2.70854	-5.7085
	Soltu.DM.07G020780.1	11.4225	0.22729	-5.6512
	Soltu.DM.02G004480.1	1064.3	24.1257	-5.46319
	Soltu.DM.05G022690.1	20.0736	0.48874	-5.36009
	Soltu.DM.08G015830.1	29.4987	0.772428	-5.25511
	Soltu.DM.06G013790.1	76.5114	2.03002	-5.23611
	Soltu.DM.10G004860.1	23.0538	0.678691	-5.08611
	Soltu.DM.10G003530.1	58.848	1.7548	-5.06761
	Soltu.DM.09G025840.1	83.2122	2.79282	-4.897
	Soltu.DM.11G025280.1	49.4476	1.6899	-4.87089
	Soltu.DM.11G012500.1	37.3163	1.42171	-4.71411
	Soltu.DM.08G023960.1	115.628	4.5713	-4.66074
	Soltu.DM.09G025910.1	29.1207	1.181	-4.62396
	Soltu.DM.08G028550.1	10.0164	0.450888	-4.47345
	Soltu.DM.02G019020.1	37.2839	1.68632	-4.4666
	Soltu.DM.03G036710.1	408.11	19.1012	-4.41722
	Soltu.DM.09G009470.1	46.4141	2.74006	-4.08228
	Soltu.DM.01G051210.1	125.289	7.50774	-4.06074
	Soltu.DM.04G021800.1	149.971	9.33769	-4.00547
	Soltu.DM.01G049440.1	5600.44	357.974	-3.96761
	Soltu.DM.02G028040.1	545.246	35.003	-3.96136
	Soltu.DM.05G023370.1	43.525	2.95258	-3.8818
	Soltu.DM.10G018820.1	86.4297	6.1152	-3.82106
	Soltu.DM.11G006680.1	249.585	18.84	-3.72766
	Soltu.DM.09G030440.1	3580.78	272.995	-3.71333
	Soltu.DM.12G029370.1	11.6377	0.928559	-3.64767
	Soltu.DM.06G029700.1	11.2824	0.950355	-3.56946
	Soltu.DM.03G013250.1	11.6978	1.03463	-3.49905
	Soltu.DM.09G025920.1	13.9712	1.23698	-3.49756
	Soltu.DM.04G032980.1	38.5333	3.41607	-3.4957
	Soltu.DM.10G025500.1	13.3548	1.2044	-3.47097
	Soltu.DM.03G032100.1	644.824	59.5372	-3.43704
	Soltu.DM.11G021350.1	119.697	11.1494	-3.42435
	Soltu.DM.12G010460.1	13.4267	1.28969	-3.38001
	Soltu.DM.01G031910.1	14.9365	1.46762	-3.34729
	Soltu.DM.11G007950.1	39.7377	4.00613	-3.31023
	Soltu.DM.09G002810.1	33.8626	3.47059	-3.28644
	Soltu.DM.01G005820.1	25.2873	2.62367	-3.26875
	Soltu.DM.05G001120.1	36.7123	3.92111	-3.22693
	Soltu.DM.02G005710.1	10.5375	1.1532	-3.19182
	Soltu.DM.09G020140.1	151.837	16.6449	-3.18937
	Soltu.DM.08G017230.1	81.1404	9.18668	-3.1428
	Soltu.DM.08G017260.1	81.1404	9.18668	-3.1428
	Soltu.DM.04G036630.1	788.646	89.3029	-3.1426
	Soltu.DM.09G002400.1	54.4762	6.2064	-3.1338
	Soltu.DM.03G001970.1	501.505	57.2353	-3.13129
	Soltu.DM.06G003380.1	20.5273	2.35631	-3.12294
	Soltu.DM.03G033840.1	27.2897	3.13483	-3.1219
	Soltu.DM.07G012710.1	306.624	35.6793	-3.10331
	Soltu.DM.03G030730.1	475.897	56.1788	-3.08255
	Soltu.DM.01G044600.1	739.76	88.5396	-3.06266
	Soltu.DM.08G023120.1	51.2723	6.2064	-3.04635
	Soltu.DM.01G043880.1	496.346	64.8698	-2.93573
	Soltu.DM.03G029120.1	357.207	47.9141	-2.89824
	Soltu.DM.05G009320.1	296.449	40.112	-2.88568
	Soltu.DM.09G029170.1	22.7824	3.09387	-2.88044
	Soltu.DM.09G025850.1	566.856	78.3676	-2.85465
	Soltu.DM.09G029000.1	392.347	56.9191	-2.78515
	Soltu.DM.11G008460.1	6154.16	896.356	-2.77942
	Soltu.DM.02G030760.1	1026.06	150.407	-2.77017
	Soltu.DM.03G032030.1	193.859	28.8265	-2.74954
	Soltu.DM.04G024750.1	124.7	19.1336	-2.70428
	Soltu.DM.01G039980.1	80.4826	12.4701	-2.6902
	Soltu.DM.07G015230.1	115.319	19.0338	-2.59899
	Soltu.DM.09G002440.1	25.5512	4.31646	-2.56547
	Soltu.DM.08G019400.1	311.248	53.1225	-2.55067
	Soltu.DM.07G025600.1	153.795	26.6343	-2.52965
	Soltu.DM.11G025760.1	49.0092	8.62779	-2.50599
	Soltu.DM.02G033310.1	11.6593	2.12505	-2.45591
	Soltu.DM.01G049380.1	450.593	82.5864	-2.44785
	Soltu.DM.04G008820.1	195.649	36.3602	-2.42784
	Soltu.DM.08G028950.1	1761.38	335.217	-2.39354
	Soltu.DM.07G003120.2	318.772	61.2483	-2.37978
	Soltu.DM.04G034340.1	225.567	44.3928	-2.34516
	Soltu.DM.03G020300.1	87.3673	17.2959	-2.33666
	Soltu.DM.02G009340.1	54.304	11.0632	-2.29529
	Soltu.DM.01G051390.1	263.025	54.0682	-2.28235
	Soltu.DM.01G024460.1	48.5434	10.0717	-2.26897
	Soltu.DM.02G016790.1	11.1826	2.35641	-2.24659
	Soltu.DM.12G009380.1	12.5407	2.79597	-2.1652
	Soltu.DM.03G025840.1	66.3466	14.8134	-2.16312
	Soltu.DM.03G021110.1	667.136	149.478	-2.15805
	Soltu.DM.03G001150.2	27.6822	6.22712	-2.15232
	Soltu.DM.06G030180.1	1247.9	285.552	-2.12768
	Soltu.DM.09G025930.1	13.2439	3.04255	-2.12198
	Soltu.DM.07G017750.1	62.537	14.3895	-2.11969
	Soltu.DM.03G015410.1	30.1749	7.01075	-2.10571
	Soltu.DM.03G004780.1	103.03	24.4594	-2.0746
	Soltu.DM.02G004750.1	11.1796	2.6884	-2.05605
	Soltu.DM.09G030450.1	1821.9	438.193	-2.05581
	Soltu.DM.08G012580.1	70.5709	17.1212	-2.04329
	Soltu.DM.10G017660.1	424.15	104.537	-2.02056
	Soltu.DM.02G018950.1	18.3778	4.59399	-2.00014
	Soltu.DM.04G018280.1	13.1688	3.30679	-1.99362
	Soltu.DM.03G022020.1	153.592	39.0558	-1.97549
	Soltu.DM.04G027280.1	71.8971	18.3415	-1.97082
	Soltu.DM.10G012530.1	236.185	61.0525	-1.9518
	Soltu.DM.01G000760.1	54.6039	14.172	-1.94596
	Soltu.DM.06G035070.1	376.703	98.7757	-1.9312
	Soltu.DM.01G007800.1	28.031	7.36417	-1.92843
	Soltu.DM.06G028030.1	23.0396	6.10672	-1.91565
	Soltu.DM.04G030790.1	17.1212	4.54468	-1.91353
	Soltu.DM.01G021250.1	53.7276	14.2809	-1.91158
	Soltu.DM.01G001970.1	17.9218	4.76852	-1.9101
	Soltu.DM.08G012670.1	144.476	38.9104	-1.8926
	Soltu.DM.04G018070.1	33.6252	9.14087	-1.87914
	Soltu.DM.01G041960.1	13.274	3.62541	-1.87239
	Soltu.DM.07G006780.1	125.419	35.1918	-1.83344
	Soltu.DM.06G026220.1	24.2299	6.87135	-1.81812
	Soltu.DM.04G024910.1	692.928	197.131	-1.81355
	Soltu.DM.07G020760.1	27.6116	7.86031	-1.81262
	Soltu.DM.01G051150.1	162.391	46.247	-1.81204
	Soltu.DM.03G023440.1	117.245	33.6533	-1.80071
	Soltu.DM.07G019110.1	599.885	172.872	-1.79498
	Soltu.DM.12G029150.1	34.7349	10.1846	-1.77
	Soltu.DM.04G032550.1	408.611	119.856	-1.76943
	Soltu.DM.06G009240.1	16.9045	4.9876	-1.76099
	Soltu.DM.03G035520.1	11.043	3.28453	-1.74937
	Soltu.DM.04G038170.1	170.663	50.8864	-1.7458
	Soltu.DM.08G025000.1	18.3496	5.47218	-1.74556
	Soltu.DM.03G000900.1	15.5656	4.64488	-1.74465
	Soltu.DM.04G037380.1	508.577	152.065	-1.74178
	Soltu.DM.04G011790.1	558.405	170.126	-1.71471
	Soltu.DM.06G013520.1	27.4644	8.43515	-1.70308
	Soltu.DM.03G027810.1	87.4779	27.1232	-1.68939
	Soltu.DM.03G037610.1	130.468	41.2403	-1.66157
	Soltu.DM.07G024200.1	595.682	188.827	-1.65748
	Soltu.DM.01G033620.1	23.4711	7.58536	-1.6296
	Soltu.DM.04G029850.1	16.9648	5.55796	-1.60992
	Soltu.DM.02G012020.1	644.491	211.376	-1.60835
	Soltu.DM.06G031880.1	14.8486	4.87335	-1.60734
	Soltu.DM.02G027730.2	13.1594	4.32235	-1.60621
	Soltu.DM.01G009130.1	409.701	135.378	-1.59758
	Soltu.DM.02G006820.1	224.759	75.5895	-1.57212
	Soltu.DM.01G026590.1	15.1802	5.1512	-1.55921
	Soltu.DM.06G013280.1	51.8906	17.6731	-1.55392
	Soltu.DM.04G022420.1	24.5738	8.44294	-1.5413
	Soltu.DM.09G024480.1	104.268	35.9625	-1.53573
	Soltu.DM.03G007720.1	12.2069	4.22115	-1.53199
	Soltu.DM.01G048600.1	875.312	304.842	-1.52174
	Soltu.DM.06G017010.1	63.744	22.3664	-1.51096
	Soltu.DM.07G006600.1	27.916	9.82288	-1.50687
	Soltu.DM.06G000530.1	56.8601	20.2574	-1.48897
	Soltu.DM.03G032250.1	51.4781	18.3577	-1.48757
	Soltu.DM.03G013350.1	13.3757	4.79821	-1.47905
	Soltu.DM.02G010080.1	49.875	17.9523	-1.47415
	Soltu.DM.05G017900.1	15.9391	5.76989	-1.46595
	Soltu.DM.08G030080.1	110.176	39.9594	-1.4632
	Soltu.DM.06G029100.1	123.775	45.8191	-1.4337
	Soltu.DM.07G023530.1	101.593	37.9299	-1.42139
	Soltu.DM.04G001910.1	40.8993	15.3723	-1.41174
	Soltu.DM.04G021720.1	461.699	174.217	-1.40607
	Soltu.DM.03G017440.1	108.564	41.0828	-1.40194
	Soltu.DM.10G006180.1	85.888	32.5356	-1.40044
	Soltu.DM.01G050380.1	261.235	100.1	-1.38391
	Soltu.DM.03G036000.1	65.2902	25.0295	-1.38324
	Soltu.DM.08G022550.1	16.5827	6.36295	-1.38191
	Soltu.DM.10G023870.1	31.9607	12.3258	-1.37462
	Soltu.DM.08G020290.1	179.113	69.244	-1.37111
	Soltu.DM.04G033090.1	196.1	75.8615	-1.37015
	Soltu.DM.01G049460.1	32.2862	12.4946	-1.36961
	Soltu.DM.04G027270.1	749.088	292.634	-1.35604
	Soltu.DM.04G027170.1	19.2857	7.54589	-1.35377
	Soltu.DM.10G000120.1	626.022	245.523	-1.35036
	Soltu.DM.06G032950.1	220.342	86.5669	-1.34786
	Soltu.DM.04G022410.1	20.0798	7.91423	-1.34322
	Soltu.DM.01G001950.1	34.787	13.7165	-1.34264
	Soltu.DM.12G006410.1	668.935	266.003	-1.33042
	Soltu.DM.04G037000.1	55.8215	22.2563	-1.32661
	Soltu.DM.11G004250.1	163.132	65.1763	-1.32362
	Soltu.DM.12G025510.1	870.747	349.779	-1.31581
	Soltu.DM.11G008330.1	70.4618	28.4441	-1.30871
	Soltu.DM.08G029930.1	15.7628	6.39662	-1.30114
	Soltu.DM.01G027750.1	292.057	118.519	-1.30113
	Soltu.DM.09G002580.1	197.998	80.4196	-1.29987
	Soltu.DM.06G000790.1	219.803	89.4481	-1.29709
	Soltu.DM.08G017220.1	42.8129	17.5457	-1.28693
	Soltu.DM.05G000470.1	212.318	87.8251	-1.27352
	Soltu.DM.09G020450.1	139.525	57.8754	-1.2695
	Soltu.DM.03G015750.1	116.033	48.5149	-1.25804
	Soltu.DM.08G021130.1	976.903	408.668	-1.25729
	Soltu.DM.07G007570.1	31.4346	13.1541	-1.25684
	Soltu.DM.01G003600.1	1735.49	728.84	-1.25167
	Soltu.DM.03G035150.1	322.033	135.247	-1.25161
	Soltu.DM.04G030470.1	996.796	419.228	-1.24956
	Soltu.DM.02G004720.1	11.9447	5.0709	-1.23606
	Soltu.DM.05G003180.1	169.751	72.5599	-1.22618
	Soltu.DM.02G024150.1	2257.41	965.433	-1.22542
	Soltu.DM.01G027100.1	16.1076	6.89106	-1.22494
	Soltu.DM.12G006420.1	263.218	112.741	-1.22325
	Soltu.DM.05G005660.1	40.6835	17.4579	-1.22056
	Soltu.DM.06G032390.1	123.63	53.1043	-1.21913
	Soltu.DM.08G011740.1	126.371	54.593	-1.21088
	Soltu.DM.03G000810.1	164.995	71.3593	-1.20925
	Soltu.DM.08G021230.1	133.959	58.1663	-1.20354
	Soltu.DM.01G036450.1	809.209	352.658	-1.19824
	Soltu.DM.05G006450.1	31.4069	13.838	-1.18245
	Soltu.DM.05G012150.1	40.7209	18.0367	-1.17483
	Soltu.DM.05G000140.1	20.0563	8.90699	-1.17105
	Soltu.DM.06G014540.1	36.5828	16.4049	-1.15704
	Soltu.DM.01G003280.2	11.141	4.99892	-1.15619
	Soltu.DM.04G018230.1	60.4092	27.2019	-1.15106
	Soltu.DM.11G002960.1	36.6115	16.5413	-1.14622
	Soltu.DM.10G022950.1	61.265	27.7665	-1.14172
	Soltu.DM.07G024730.1	166.127	75.3028	-1.14151
	Soltu.DM.05G024000.1	63.7341	29.0171	-1.13516
	Soltu.DM.07G004660.1	114.992	52.3606	-1.13498
	Soltu.DM.05G022490.1	55.8825	25.6034	-1.12606
	Soltu.DM.02G005410.1	260.411	120.05	-1.11715
	Soltu.DM.12G025740.1	37.9594	17.6091	-1.10814
	Soltu.DM.08G028210.1	39.755	18.4583	-1.10687
	Soltu.DM.01G045760.1	57.7039	26.8124	-1.10577
	Soltu.DM.01G002290.2	22.2995	10.4166	-1.09813
	Soltu.DM.04G021340.1	20.9335	9.81118	-1.09331
	Soltu.DM.03G012710.1	30.2253	14.2461	-1.08519
	Soltu.DM.10G017580.1	804.013	380.264	-1.08022
	Soltu.DM.04G035800.1	351.017	166.063	-1.07981
	Soltu.DM.03G034090.1	108.722	51.5002	-1.07799
	Soltu.DM.12G024690.1	36.5744	17.3927	-1.07235
	Soltu.DM.06G002740.1	2020.55	964.425	-1.06701
	Soltu.DM.07G024220.1	16.609	7.94752	-1.06339
	Soltu.DM.01G031170.1	89.3768	43.1345	-1.05106
	Soltu.DM.12G023680.1	39.7511	19.259	-1.04546
	Soltu.DM.07G023770.1	25.4238	12.3309	-1.0439
	Soltu.DM.06G018090.1	346.21	168.113	-1.04222
	Soltu.DM.10G015780.1	623.988	304.464	-1.03525
	Soltu.DM.05G027110.1	493.968	241.358	-1.03324
	Soltu.DM.06G023770.1	23.5569	11.542	-1.02926
	Soltu.DM.05G009940.1	555.207	272.195	-1.02839
	Soltu.DM.06G034430.1	329.376	162.132	-1.02257
	Soltu.DM.02G001550.1	182.584	90.0268	-1.02013
	Soltu.DM.11G007660.1	69.6441	34.4232	-1.01662
	Soltu.DM.10G017590.1	690.838	341.992	-1.01438
	Soltu.DM.03G003440.1	460.087	227.86	-1.01376
	Soltu.DM.03G003130.1	278.921	138.202	-1.01308
	Soltu.DM.08G025550.1	154.439	76.6291	-1.01107
	Soltu.DM.06G031350.1	39.9383	19.9436	-1.00185
	Soltu.DM.06G031780.1	36.8999	74.1072	1.006
	Soltu.DM.03G030100.1	168.988	339.776	1.00766
	Soltu.DM.08G027310.1	118.923	239.19	1.00813
	Soltu.DM.02G016350.1	24.3169	49.4029	1.02264
	Soltu.DM.01G042330.1	18.7004	38.1658	1.02921
	Soltu.DM.05G008530.1	57.3653	119.543	1.05928
	Soltu.DM.02G010940.1	19.1839	39.9789	1.05934
	Soltu.DM.09G024000.1	10.8625	22.6642	1.06106
	Soltu.DM.07G000590.1	49.0979	102.908	1.06762
	Soltu.DM.10G019250.1	21.7264	45.564	1.06845
	Soltu.DM.07G005930.1	29.4503	61.7872	1.06903
	Soltu.DM.05G001830.1	98.1482	206.316	1.07182
	Soltu.DM.06G027820.1	19.2397	40.6286	1.07841
	Soltu.DM.08G009390.1	46.5624	98.6326	1.0829
	Soltu.DM.01G036200.1	51.5656	109.447	1.08575
	Soltu.DM.12G002360.2	27.963	59.3593	1.08595
	Soltu.DM.11G005270.1	7.36734	15.657	1.08759
	Soltu.DM.05G000450.1	16.9678	36.1896	1.09278
	Soltu.DM.06G033220.1	660.241	1408.63	1.09323
	Soltu.DM.03G011710.1	10.6993	23.0859	1.1095
	Soltu.DM.04G037610.1	18.2948	39.7243	1.11859
	Soltu.DM.11G021930.1	67.2848	146.385	1.12142
	Soltu.DM.01G044260.1	99.8791	217.899	1.1254
	Soltu.DM.05G015670.1	724.024	1580.66	1.12642
	Soltu.DM.11G002410.1	13.3669	29.4382	1.13902
	Soltu.DM.10G026290.1	121.286	268.782	1.14802
	Soltu.DM.03G018850.1	24.3819	54.7433	1.16687
	Soltu.DM.01G031870.1	131.485	296.374	1.17252
	Soltu.DM.04G030090.1	305.095	694.224	1.18614
	Soltu.DM.07G028590.1	522.01	1197.69	1.19811
	Soltu.DM.02G019510.1	469.874	1087.52	1.2107
	Soltu.DM.08G021720.1	5.64218	13.1695	1.22288
	Soltu.DM.07G022460.1	33.5411	78.6389	1.22931
	Soltu.DM.07G022490.1	33.5411	78.6389	1.22931
	Soltu.DM.06G027220.1	232.231	545.125	1.23103
	Soltu.DM.03G007760.1	94.3974	223.329	1.24235
	Soltu.DM.07G024690.1	12.6701	30.0839	1.24756
	Soltu.DM.03G023400.1	4.55841	10.8492	1.25099
	Soltu.DM.11G022230.1	101.506	243.297	1.26115
	Soltu.DM.10G027680.1	7.19454	17.2532	1.26189
	Soltu.DM.03G029950.1	151.052	367.512	1.28275
	Soltu.DM.08G006260.1	84.0963	205.009	1.28557
	Soltu.DM.03G031710.1	11.8829	29.1269	1.29347
	Soltu.DM.09G001230.1	25.521	63.003	1.30374
	Soltu.DM.07G013880.1	108.65	269.214	1.30907
	Soltu.DM.05G011990.1	18.0744	45.001	1.31601
	Soltu.DM.07G027580.1	6.18319	15.3951	1.31605
	Soltu.DM.02G014010.1	4.44598	11.0772	1.31702
	Soltu.DM.12G007330.1	9.33807	23.3722	1.3236
	Soltu.DM.02G013480.1	19.6325	49.1966	1.32531
	Soltu.DM.04G021630.1	477.456	1196.88	1.32584
	Soltu.DM.02G032530.1	110.047	276.028	1.32669
	Soltu.DM.03G025000.1	21.1798	53.2987	1.33141
	Soltu.DM.04G008070.1	7.53697	19.0068	1.33446
	Soltu.DM.08G028680.1	169.275	427.225	1.33563
	Soltu.DM.06G022960.1	16.1711	40.9156	1.33923
	Soltu.DM.06G014030.1	86.1088	218.003	1.34012
	Soltu.DM.06G000730.1	56.1222	142.347	1.34277
	Soltu.DM.04G003850.1	7.45903	18.9406	1.34442
	Soltu.DM.06G028680.1	210.105	534.921	1.34822
	Soltu.DM.04G011330.1	6.17165	15.8664	1.36225
	Soltu.DM.10G022490.1	21.3064	55.0136	1.3685
	Soltu.DM.03G013450.1	14.4656	37.4124	1.37089
	Soltu.DM.02G032850.1	65.6518	170.367	1.37574
	Soltu.DM.01G035590.1	13.8183	35.8681	1.37612
	Soltu.DM.01G051970.1	32.4543	84.6402	1.38293
	Soltu.DM.04G002930.1	18.4949	48.4641	1.38979
	Soltu.DM.01G029500.1	37.5658	98.469	1.39025
	Soltu.DM.11G007970.1	8.55576	22.4447	1.39141
	Soltu.DM.04G008610.1	11.1448	29.3315	1.39608
	Soltu.DM.12G020760.1	49.6133	130.695	1.39741
	Soltu.DM.09G005590.1	6.73393	17.9217	1.41219
	Soltu.DM.01G048900.1	4.31278	11.4826	1.41276
	Soltu.DM.06G018440.1	81.5153	217.246	1.41419
	Soltu.DM.06G019410.1	54.4899	145.586	1.41781
	Soltu.DM.10G000070.1	13.036	34.8827	1.42001
	Soltu.DM.11G019990.1	9.09055	24.4625	1.42813
	Soltu.DM.09G023580.1	1335.46	3614.21	1.43634
	Soltu.DM.07G015860.1	36.6081	99.104	1.43678
	Soltu.DM.05G002850.1	15.3363	42.1989	1.46025
	Soltu.DM.10G004660.1	67.2006	185.861	1.46768
	Soltu.DM.01G044280.1	233.644	646.45	1.46823
	Soltu.DM.01G028920.1	8.00051	22.1443	1.46877
	Soltu.DM.04G002290.1	5.10101	14.1331	1.47022
	Soltu.DM.01G001660.1	49.4535	137.024	1.47028
	Soltu.DM.05G013680.1	46.7644	129.936	1.47432
	Soltu.DM.05G019840.1	136.062	379.908	1.48139
	Soltu.DM.12G019180.1	29.7376	83.183	1.484
	Soltu.DM.06G024970.4	11.1236	31.1228	1.48435
	Soltu.DM.07G028610.1	78.0998	219.083	1.48809
	Soltu.DM.09G006550.1	18.4423	53.3102	1.53139
	Soltu.DM.12G002490.1	155.471	451.135	1.53691
	Soltu.DM.03G009320.1	37.2743	108.229	1.53783
	Soltu.DM.03G002770.1	31.9296	92.8124	1.53942
	Soltu.DM.01G020470.1	16.6886	49.0063	1.5541
	Soltu.DM.06G027460.1	11.5917	34.0817	1.55591
	Soltu.DM.06G024540.1	11.7831	34.7679	1.56104
	Soltu.DM.07G006220.1	33.1595	97.9566	1.56272
	Soltu.DM.01G034020.1	103.966	308.792	1.57052
	Soltu.DM.04G002000.1	7.72436	23.0417	1.57676
	Soltu.DM.11G012510.1	5.73903	17.2771	1.58998
	Soltu.DM.12G025830.1	149.528	451.291	1.59364
	Soltu.DM.10G024750.1	41.1316	124.144	1.5937
	Soltu.DM.06G025400.1	5.15659	15.7701	1.6127
	Soltu.DM.11G002340.1	65.4244	200.127	1.61302
	Soltu.DM.01G027160.1	33.0202	104.034	1.65563
	Soltu.DM.08G025520.1	62.1143	196.246	1.65967
	Soltu.DM.03G021890.1	4.96045	15.8348	1.67456
	Soltu.DM.11G007550.1	3.68401	11.9207	1.69412
	Soltu.DM.08G023820.1	79.4521	259.801	1.70925
	Soltu.DM.02G008540.1	35.6485	118.985	1.73887
	Soltu.DM.10G030180.1	255.012	867.367	1.76608
	Soltu.DM.03G032650.1	25.3922	87.0218	1.77699
	Soltu.DM.07G014630.1	448.841	1583.83	1.81914
	Soltu.DM.10G000060.1	53.001	188.88	1.83338
	Soltu.DM.10G027810.1	11.0527	39.4074	1.83407
	Soltu.DM.12G029060.1	15.1017	54.0384	1.83927
	Soltu.DM.10G026210.1	6.39262	23.005	1.84747
	Soltu.DM.05G022620.1	89.8356	323.852	1.84998
	Soltu.DM.02G023960.1	13.6153	49.276	1.85566
	Soltu.DM.02G024670.1	96.3905	354.944	1.88063
	Soltu.DM.06G033230.1	219.373	808.719	1.88225
	Soltu.DM.04G005250.1	268.872	1000.72	1.89605
	Soltu.DM.09G020650.1	620.5	2341.74	1.91608
	Soltu.DM.03G030790.1	28.2161	107.08	1.9241
	Soltu.DM.05G001780.1	12.8294	48.8348	1.92846
	Soltu.DM.10G004200.1	9.07167	35.0609	1.95042
	Soltu.DM.03G032390.1	13.6698	53.235	1.96138
	Soltu.DM.02G028820.1	40.8448	160.703	1.97617
	Soltu.DM.04G036340.1	5.74149	23.0277	2.00387
	Soltu.DM.06G013490.1	17.8387	71.9625	2.01223
	Soltu.DM.06G018370.1	6.74685	27.3993	2.02185
	Soltu.DM.12G022950.1	170.939	697.432	2.02857
	Soltu.DM.01G046890.1	26.5384	108.73	2.0346
	Soltu.DM.10G025330.1	52.8536	218.906	2.05024
	Soltu.DM.12G007300.1	93.0016	388.762	2.06356
	Soltu.DM.01G048810.1	100.741	426.582	2.08217
	Soltu.DM.05G017540.1	40.3465	171.099	2.08432
	Soltu.DM.07G022840.1	8.16558	34.7922	2.09114
	Soltu.DM.08G001360.1	252.697	1083.84	2.10067
	Soltu.DM.09G013060.1	2.36853	10.1791	2.10355
	Soltu.DM.10G011440.1	702.187	3021.86	2.10551
	Soltu.DM.03G013820.1	33.7859	146.283	2.11427
	Soltu.DM.05G005100.1	14.7389	63.85	2.11506
	Soltu.DM.06G022300.1	5.97037	25.9563	2.12019
	Soltu.DM.08G015040.1	3.50245	15.4464	2.14083
	Soltu.DM.02G000320.1	50.5417	223.727	2.14619
	Soltu.DM.11G004210.1	392.563	1741.23	2.14911
	Soltu.DM.07G014170.1	17.9883	79.9651	2.15231
	Soltu.DM.08G012780.1	3.78236	17.0336	2.17102
	Soltu.DM.11G020640.1	4.20778	19.0042	2.17519
	Soltu.DM.02G020140.1	120.663	545.169	2.17572
	Soltu.DM.12G026250.1	3.85581	17.4345	2.17684
	Soltu.DM.01G002400.1	5.46542	24.715	2.17698
	Soltu.DM.06G017400.1	6.27463	28.5474	2.18576
	Soltu.DM.06G019380.1	112.024	518.551	2.21068
	Soltu.DM.12G026030.1	57.3558	265.518	2.2108
	Soltu.DM.09G001280.1	19.8422	92.27	2.21729
	Soltu.DM.10G012830.1	5.8668	27.5118	2.2294
	Soltu.DM.02G029790.1	318.886	1507.99	2.24151
	Soltu.DM.03G018840.1	52.5708	249.165	2.24477
	Soltu.DM.09G004680.1	11.2632	53.9626	2.26034
	Soltu.DM.10G015520.1	14.7051	71.1604	2.27476
	Soltu.DM.04G020200.1	10.7175	52.0158	2.27898
	Soltu.DM.06G023190.1	162.321	805.759	2.3115
	Soltu.DM.04G037090.1	38.8554	193.982	2.31974
	Soltu.DM.04G027690.1	14.1642	70.8917	2.32337
	Soltu.DM.10G005250.1	4.17639	21.0504	2.33352
	Soltu.DM.01G043860.1	20.6661	106.542	2.36608
	Soltu.DM.06G018590.1	326.015	1698.29	2.38107
	Soltu.DM.06G029590.1	100.701	527.191	2.38825
	Soltu.DM.12G015060.1	8.71951	45.7268	2.39072
	Soltu.DM.10G001380.1	231.673	1219.66	2.39632
	Soltu.DM.06G006130.1	92.0773	484.942	2.39689
	Soltu.DM.01G035370.1	9.68258	51.1463	2.40117
	Soltu.DM.11G012060.1	1.91769	10.1339	2.40175
	Soltu.DM.06G014000.1	4.88773	26.0145	2.41208
	Soltu.DM.07G022440.1	22.0507	117.97	2.41952
	Soltu.DM.04G027060.1	10.7559	59.2179	2.46091
	Soltu.DM.05G023750.1	8.11362	44.7806	2.46446
	Soltu.DM.08G021200.1	7.12236	39.7431	2.48028
	Soltu.DM.03G034960.1	3.93124	22.1238	2.49254
	Soltu.DM.01G050210.1	590.375	3370.42	2.51322
	Soltu.DM.04G005660.1	5.22468	29.9877	2.52096
	Soltu.DM.11G007870.1	5.77175	33.1803	2.52325
	Soltu.DM.11G000280.1	2.78713	16.1046	2.53062
	Soltu.DM.06G003900.1	11.8382	69.3773	2.55101
	Soltu.DM.07G015870.1	153.426	901.637	2.555
	Soltu.DM.08G022080.1	3.06313	18.0308	2.55738
	Soltu.DM.03G018580.1	145.514	866.258	2.57364
	Soltu.DM.07G024920.1	15.026	90.0201	2.58279
	Soltu.DM.10G003340.1	171.682	1035.33	2.59228
	Soltu.DM.08G025470.1	32.5052	198.962	2.61375
	Soltu.DM.09G014530.1	8.16271	51.3552	2.65339
	Soltu.DM.08G022700.1	124.946	790.206	2.66092
	Soltu.DM.08G005960.1	3.80278	24.1135	2.66471
	Soltu.DM.12G028930.1	17.7335	113.115	2.67324
	Soltu.DM.10G003300.1	29.7816	198.853	2.73921
	Soltu.DM.04G036440.1	11.3436	77.5755	2.77372
	Soltu.DM.12G001480.1	40.4296	278.158	2.78242
	Soltu.DM.07G014150.1	2.35516	16.3625	2.7965
	Soltu.DM.10G001460.1	7.96166	56.0279	2.815
	Soltu.DM.01G003830.1	12.2085	87.2914	2.83795
	Soltu.DM.05G005290.1	3.18856	23.0863	2.85606
	Soltu.DM.06G034460.1	15.2987	113.494	2.89114
	Soltu.DM.03G032410.1	2.15404	16.6389	2.94944
	Soltu.DM.01G023770.1	31.3248	247.113	2.97979
	Soltu.DM.09G001960.1	13.3926	109.541	3.03196
	Soltu.DM.10G019970.1	24.9877	207.447	3.05345
	Soltu.DM.01G005970.1	8.89877	75.2725	3.08045
	Soltu.DM.03G002190.1	4.09613	34.6911	3.08223
	Soltu.DM.04G031370.1	4.66577	40.223	3.10783
	Soltu.DM.08G021990.1	74.614	646.75	3.11569
	Soltu.DM.01G000880.1	6.35789	56.9969	3.16426
	Soltu.DM.01G048710.1	21.4043	192.423	3.16831
	Soltu.DM.07G028330.1	27.8205	255.326	3.19812
	Soltu.DM.02G025840.1	87.9235	838.439	3.25339
	Soltu.DM.08G027250.1	1.5569	15.0566	3.27365
	Soltu.DM.01G042960.2	1.93187	18.9899	3.29716
	Soltu.DM.08G005050.1	129.233	1307.51	3.33878
	Soltu.DM.04G002980.1	4.56233	47.1007	3.36791
	Soltu.DM.07G022830.1	15.5883	160.943	3.36801
	Soltu.DM.01G042830.1	3.37978	35.0401	3.37401
	Soltu.DM.08G030270.1	8.3106	86.9331	3.38688
	Soltu.DM.01G035850.1	14.6081	154.621	3.4039
	Soltu.DM.09G007030.1	0.995801	10.8122	3.44066
	Soltu.DM.10G018880.1	16.4928	185.713	3.49317
	Soltu.DM.11G004070.1	10.255	121.871	3.57096
	Soltu.DM.04G023390.1	1.379	18.812	3.76996
	Soltu.DM.02G006160.1	43.4645	593.522	3.77139
	Soltu.DM.01G051180.1	31.4102	435.346	3.79286
	Soltu.DM.10G030260.1	56.0527	870.427	3.95687
	Soltu.DM.03G004480.1	880.554	13938.3	3.9845
	Soltu.DM.12G027930.1	40.3502	639.526	3.98636
	Soltu.DM.02G014040.1	4.35802	73.9861	4.08551
	Soltu.DM.07G013280.1	4.12644	74.7182	4.17849
	Soltu.DM.09G027250.1	9.36001	180.376	4.26835
	Soltu.DM.06G032100.1	3.63964	74.7761	4.36071
	Soltu.DM.10G020280.1	173.239	3623.76	4.38665
	Soltu.DM.10G000550.1	0.965912	21.1639	4.45357
	Soltu.DM.06G025820.1	4.25539	104.487	4.61789
	Soltu.DM.08G015890.1	10.0702	254.01	4.65672
	Soltu.DM.12G029100.1	100.867	2581.96	4.67794
	Soltu.DM.02G023800.1	33.7941	883.862	4.70898
	Soltu.DM.04G037850.1	25.5533	669.259	4.71098
	Soltu.DM.07G024910.1	1.3162	34.5881	4.71583
	Soltu.DM.02G007030.1	0.681662	21.3275	4.96751
	Soltu.DM.04G003830.1	2.10169	67.5053	5.00538
	Soltu.DM.08G029180.1	0.868647	33.2228	5.25726
	Soltu.DM.12G023640.1	7.76297	318.601	5.359
	Soltu.DM.03G025470.1	0.394788	25.9931	6.04091
	Soltu.DM.12G007540.1	0.132518	16.432	6.95418
	Soltu.DM.01G024860.1	0.163101	46.7116	8.16187
	Soltu.DM.06G010950.1	0.148608	47.7721	8.32851
	Soltu.DM.06G017440.1	2.96835	1065.85	8.48813
	Soltu.DM.01G001990.2	0.0697922	45.2864	9.3418
	Soltu.DM.04G003080.1	0.0375282	31.5495	9.71543
	Soltu.DM.07G007800.1	0.01	10.0109	9.96736
	Soltu.DM.12G009130.2	0.01	23.1253	11.1753
	Soltu.DM.03G007180.2	0.01	23.1911	11.1794
	Soltu.DM.03G000870.1	0.01	25.6374	11.324
	Soltu.DM.02G014170.1	0.01	43.7958	12.0966
	Soltu.DM.02G008550.1	0.01	204.926	14.3228
Drought
	Soltu.DM.06G024460.1	22.5355	0.01	-11.138
	Soltu.DM.12G009130.2	18.9992	0.01	-10.8917
	Soltu.DM.01G043870.1	17.9111	0.01	-10.8066
	Soltu.DM.07G013290.1	11.4555	0.01	-10.1618
	Soltu.DM.01G001990.2	185.249	0.352545	-9.03744
	Soltu.DM.12G011060.1	419.993	1.31712	-8.31683
	Soltu.DM.02G007030.1	477.637	2.43781	-7.61419
	Soltu.DM.07G017620.1	17.8218	0.362134	-5.62098
	Soltu.DM.04G005940.1	38.537	0.811847	-5.56889
	Soltu.DM.11G012060.1	10.7789	0.260179	-5.37256
	Soltu.DM.02G020480.1	17.7443	0.530778	-5.0631
	Soltu.DM.07G017630.1	17.7722	0.533997	-5.05665
	Soltu.DM.04G024840.1	2025.23	62.1822	-5.02544
	Soltu.DM.03G023620.1	697.961	23.5222	-4.89105
	Soltu.DM.04G024910.1	5770.55	251.369	-4.52083
	Soltu.DM.06G018650.1	1786.16	138.705	-3.68677
	Soltu.DM.12G001620.1	350.407	32.7521	-3.41937
	Soltu.DM.12G006410.1	3151.9	317.881	-3.30966
	Soltu.DM.06G034180.1	51.2216	5.95788	-3.10388
	Soltu.DM.09G007030.1	18.3506	2.42943	-2.91714
	Soltu.DM.03G026000.1	2522.69	338.002	-2.89986
	Soltu.DM.04G021720.1	2506.64	344.732	-2.86221
	Soltu.DM.08G022730.1	314.312	43.5925	-2.85005
	Soltu.DM.09G030330.1	26.9374	3.83897	-2.81082
	Soltu.DM.06G018590.1	495.123	72.645	-2.76885
	Soltu.DM.08G019310.1	17.4235	2.57772	-2.75687
	Soltu.DM.12G009370.1	49.9386	7.66813	-2.70321
	Soltu.DM.04G032850.1	2484.67	383.171	-2.69699
	Soltu.DM.11G004210.1	3132.7	491.793	-2.67128
	Soltu.DM.06G002030.1	1720.65	274.332	-2.64896
	Soltu.DM.04G024750.1	274.27	47.591	-2.52684
	Soltu.DM.08G030290.1	1360.47	236.889	-2.52182
	Soltu.DM.10G019340.1	51.4164	9.02217	-2.51068
	Soltu.DM.02G023630.1	28.3988	5.06036	-2.48852
	Soltu.DM.03G036710.1	396.79	71.8242	-2.46583
	Soltu.DM.10G003040.1	59.1709	10.7627	-2.45885
	Soltu.DM.07G009710.1	13.0078	2.51055	-2.3733
	Soltu.DM.10G016680.1	185.804	36.2605	-2.35731
	Soltu.DM.01G025780.1	1227.07	242.068	-2.34173
	Soltu.DM.09G007020.1	907.482	183.428	-2.30666
	Soltu.DM.07G017750.1	70.7995	14.5264	-2.28506
	Soltu.DM.09G022170.1	2150.16	441.495	-2.28398
	Soltu.DM.09G010750.1	1989.48	409.121	-2.28179
	Soltu.DM.05G018750.1	12.1024	2.58306	-2.22814
	Soltu.DM.05G011980.1	374.936	80.1807	-2.22532
	Soltu.DM.03G021890.1	18.8233	4.18154	-2.17041
	Soltu.DM.10G022490.1	65.2959	14.5782	-2.16318
	Soltu.DM.06G031270.1	585.96	132.885	-2.14062
	Soltu.DM.02G022480.1	38.1736	9.08856	-2.07045
	Soltu.DM.08G010900.1	276.88	66.1858	-2.06467
	Soltu.DM.12G009390.1	72.0568	17.2375	-2.06358
	Soltu.DM.01G049440.1	6467.23	1548.19	-2.06257
	Soltu.DM.09G002440.1	14.2112	3.44341	-2.04512
	Soltu.DM.06G027300.1	12.1877	2.96032	-2.0416
	Soltu.DM.02G031360.1	150.022	36.9106	-2.02307
	Soltu.DM.11G012320.1	136.591	33.6316	-2.02197
	Soltu.DM.12G022210.1	2395.7	595.331	-2.00868
	Soltu.DM.11G007660.1	146.536	37.7271	-1.95758
	Soltu.DM.10G001950.1	1654.57	426.983	-1.95421
	Soltu.DM.08G030320.1	66.7931	17.3997	-1.94064
	Soltu.DM.12G002620.1	95.3968	24.8758	-1.9392
	Soltu.DM.12G004810.1	3387.44	884.552	-1.93718
	Soltu.DM.05G009940.1	408.503	107.753	-1.92262
	Soltu.DM.07G025230.1	1055.2	278.684	-1.92081
	Soltu.DM.10G003530.1	1923.85	520.108	-1.88711
	Soltu.DM.04G013260.1	665.907	181.388	-1.87624
	Soltu.DM.08G023120.1	32.2696	8.80209	-1.87426
	Soltu.DM.11G021500.1	1200.58	335.109	-1.84103
	Soltu.DM.04G024450.1	599.559	167.525	-1.83953
	Soltu.DM.10G018880.1	238.551	66.7479	-1.8375
	Soltu.DM.06G021100.1	1758.84	493.217	-1.83433
	Soltu.DM.03G014770.1	45.1748	12.7207	-1.82834
	Soltu.DM.08G019140.1	22.7411	6.45817	-1.8161
	Soltu.DM.01G035420.1	141.368	40.7081	-1.79607
	Soltu.DM.09G001230.1	42.0489	12.12	-1.79468
	Soltu.DM.04G036630.1	758.732	227.003	-1.74088
	Soltu.DM.05G018770.1	18.238	5.47848	-1.7351
	Soltu.DM.03G004480.1	32480.3	9794.79	-1.72948
	Soltu.DM.06G033660.1	436.992	132.353	-1.72322
	Soltu.DM.07G028640.1	10.091	3.05777	-1.72252
	Soltu.DM.01G030120.1	20.2306	6.30825	-1.68123
	Soltu.DM.11G006570.1	349.368	109.569	-1.67291
	Soltu.DM.07G001380.1	719.202	228.135	-1.65651
	Soltu.DM.05G008130.1	170.346	54.2061	-1.65194
	Soltu.DM.01G051150.1	286.641	91.2374	-1.65155
	Soltu.DM.09G023240.1	345.898	110.519	-1.64605
	Soltu.DM.04G004720.1	905.566	290.934	-1.63813
	Soltu.DM.01G036450.1	1154.42	373.661	-1.62737
	Soltu.DM.01G034020.1	49.0975	15.9218	-1.62465
	Soltu.DM.09G030490.1	1981.24	643.248	-1.62296
	Soltu.DM.06G005330.1	205.68	66.8134	-1.62219
	Soltu.DM.01G010080.1	977.58	319.002	-1.61565
	Soltu.DM.05G010790.1	2343.21	768.054	-1.60921
	Soltu.DM.02G001460.1	438.023	144.008	-1.60486
	Soltu.DM.10G019250.1	98.5676	32.4372	-1.60346
	Soltu.DM.11G002660.1	101.415	33.7607	-1.58685
	Soltu.DM.01G043300.1	782.32	260.592	-1.58597
	Soltu.DM.01G043880.1	721.783	240.821	-1.5836
	Soltu.DM.09G004030.1	816.003	277.5	-1.55609
	Soltu.DM.02G025810.1	22425.3	7651.77	-1.55126
	Soltu.DM.06G028660.1	1581.25	541.334	-1.54647
	Soltu.DM.10G003580.1	4028.35	1379.53	-1.54601
	Soltu.DM.03G020810.1	136.605	46.9968	-1.53938
	Soltu.DM.05G026760.1	54.1741	18.7085	-1.53391
	Soltu.DM.03G013140.1	42.2463	14.6385	-1.52906
	Soltu.DM.05G006120.1	706.753	245.398	-1.52608
	Soltu.DM.07G017900.1	94.9982	33.0255	-1.52432
	Soltu.DM.09G029630.1	1517.4	529.54	-1.51879
	Soltu.DM.10G019690.1	31.9141	11.2284	-1.50704
	Soltu.DM.07G005190.1	522.533	184.583	-1.50125
	Soltu.DM.08G001430.1	3930.04	1400.85	-1.48824
	Soltu.DM.08G016150.1	47.7094	17.0263	-1.48651
	Soltu.DM.09G002180.1	4455.12	1593.72	-1.48307
	Soltu.DM.10G000750.1	137.804	49.3953	-1.48017
	Soltu.DM.03G000860.1	12.9487	4.64811	-1.47809
	Soltu.DM.01G001980.1	32.4369	11.6595	-1.47613
	Soltu.DM.01G042720.1	962.659	350.656	-1.45697
	Soltu.DM.12G022950.1	2549.67	933.13	-1.45016
	Soltu.DM.10G016670.1	177.037	64.7934	-1.45013
	Soltu.DM.03G012770.1	1520.27	558.089	-1.44576
	Soltu.DM.11G014800.1	352.993	129.607	-1.4455
	Soltu.DM.10G015780.1	1034.52	380.648	-1.44243
	Soltu.DM.06G004540.1	383.562	142.065	-1.43291
	Soltu.DM.04G004230.1	971.615	359.944	-1.43261
	Soltu.DM.06G026670.1	624.49	231.577	-1.43119
	Soltu.DM.12G026030.1	372.757	138.271	-1.43074
	Soltu.DM.10G018780.1	17.1533	6.41213	-1.41961
	Soltu.DM.02G024520.1	454.82	170.283	-1.41736
	Soltu.DM.02G005710.1	13.3663	5.12115	-1.38406
	Soltu.DM.09G031510.1	1115.68	433.177	-1.36489
	Soltu.DM.06G031290.1	199.577	77.5091	-1.36451
	Soltu.DM.02G019760.1	251.942	99.3369	-1.34269
	Soltu.DM.08G030080.1	150.22	59.8434	-1.32781
	Soltu.DM.09G017020.1	203.298	81.4999	-1.31873
	Soltu.DM.06G033550.1	43.9366	17.6455	-1.31612
	Soltu.DM.01G029550.1	58.6827	23.6341	-1.31207
	Soltu.DM.01G006310.1	19.7367	7.97708	-1.30695
	Soltu.DM.08G017230.1	80.5771	32.6335	-1.30402
	Soltu.DM.08G017260.1	80.5771	32.6335	-1.30402
	Soltu.DM.09G029640.1	467.774	189.693	-1.30215
	Soltu.DM.11G026300.1	165.214	67.2343	-1.29707
	Soltu.DM.04G008680.1	35.0209	14.3322	-1.28896
	Soltu.DM.08G021200.1	20.3743	8.39865	-1.27852
	Soltu.DM.01G030520.1	1253.84	517.471	-1.2768
	Soltu.DM.08G029690.1	160.767	66.5072	-1.27339
	Soltu.DM.10G016660.1	151.062	62.6076	-1.27073
	Soltu.DM.03G035150.1	800.117	336.427	-1.24992
	Soltu.DM.03G011620.1	343.366	144.853	-1.24516
	Soltu.DM.08G020220.1	1475.94	623.861	-1.24234
	Soltu.DM.05G022830.1	340.75	144.565	-1.237
	Soltu.DM.02G031800.1	106.89	45.4606	-1.23344
	Soltu.DM.09G031520.1	453.153	194.355	-1.2213
	Soltu.DM.12G009380.1	155.13	66.7566	-1.2165
	Soltu.DM.07G014170.1	485.76	209.154	-1.21568
	Soltu.DM.08G005130.1	166.082	71.6767	-1.21232
	Soltu.DM.01G002910.1	181.216	78.2189	-1.21212
	Soltu.DM.06G031350.1	199.811	86.3354	-1.21061
	Soltu.DM.12G001920.1	696.706	301.538	-1.20821
	Soltu.DM.04G029870.1	1110.21	480.566	-1.20803
	Soltu.DM.04G005250.1	3793.84	1642.87	-1.20744
	Soltu.DM.12G025430.3	25.2113	10.9347	-1.20516
	Soltu.DM.06G025820.1	61.1932	26.6604	-1.19867
	Soltu.DM.06G035070.1	115.784	50.6729	-1.19215
	Soltu.DM.12G003870.1	637.503	279.28	-1.19072
	Soltu.DM.06G028720.1	729.001	321.429	-1.18142
	Soltu.DM.06G013810.1	15.7783	6.96477	-1.17979
	Soltu.DM.12G024940.1	116.438	51.72	-1.17077
	Soltu.DM.10G002270.1	374.221	166.307	-1.17004
	Soltu.DM.04G036210.1	245.071	110.342	-1.15122
	Soltu.DM.05G011940.1	239.885	109.295	-1.13412
	Soltu.DM.12G027670.1	16.1645	7.39074	-1.12904
	Soltu.DM.12G026170.1	122.819	56.1682	-1.12871
	Soltu.DM.06G029900.1	593.602	272.083	-1.12545
	Soltu.DM.12G001690.1	117.628	54.0246	-1.12254
	Soltu.DM.01G047010.1	268.509	123.849	-1.11639
	Soltu.DM.10G003730.1	406.378	188.546	-1.10791
	Soltu.DM.03G029770.1	584.623	272.565	-1.10091
	Soltu.DM.02G034120.1	21.3883	9.97349	-1.10065
	Soltu.DM.02G013480.1	50.5117	23.6237	-1.09638
	Soltu.DM.08G025510.1	48.8269	22.8847	-1.09329
	Soltu.DM.12G011560.1	440.383	206.439	-1.09304
	Soltu.DM.04G025220.1	768.354	362.526	-1.08369
	Soltu.DM.03G013030.1	14.2026	6.72568	-1.0784
	Soltu.DM.03G027810.1	87.1702	41.459	-1.07215
	Soltu.DM.12G011570.1	502.501	240.606	-1.06245
	Soltu.DM.11G024650.1	92.2601	44.2076	-1.06141
	Soltu.DM.11G026280.1	175.381	84.5606	-1.05243
	Soltu.DM.05G019810.1	553.386	266.86	-1.0522
	Soltu.DM.11G010610.1	87.4882	42.1951	-1.05201
	Soltu.DM.06G031500.1	3788.92	1828.47	-1.05115
	Soltu.DM.01G039500.1	429.056	207.475	-1.04823
	Soltu.DM.04G008610.1	25.6662	12.47	-1.04141
	Soltu.DM.02G012480.1	198.046	96.7703	-1.0332
	Soltu.DM.06G002780.1	1536.08	751.807	-1.03082
	Soltu.DM.10G000070.1	40.0831	19.6914	-1.02543
	Soltu.DM.05G022490.1	23.8104	11.7094	-1.02392
	Soltu.DM.02G009140.1	111.477	54.8232	-1.02389
	Soltu.DM.04G037850.1	452.207	222.822	-1.02109
	Soltu.DM.02G010890.1	301.095	148.434	-1.0204
	Soltu.DM.09G027540.1	47.4894	23.464	-1.01716
	Soltu.DM.08G005050.1	1170.34	579.472	-1.01412
	Soltu.DM.06G030560.1	946.726	468.824	-1.0139
	Soltu.DM.10G003520.1	777.7	386.594	-1.00839
	Soltu.DM.09G000320.1	35.8254	71.7795	1.00259
	Soltu.DM.01G034150.1	198.065	397.141	1.00368
	Soltu.DM.03G029990.1	15.8691	31.9778	1.01085
	Soltu.DM.05G003190.1	22.011	44.3749	1.01152
	Soltu.DM.01G051180.1	341.288	688.205	1.01185
	Soltu.DM.03G019570.1	91.1258	183.947	1.01336
	Soltu.DM.09G018670.1	1441.25	2909.88	1.01364
	Soltu.DM.08G001230.1	144.873	292.622	1.01425
	Soltu.DM.10G029240.1	25.5468	51.6661	1.01608
	Soltu.DM.07G024730.1	59.8305	121.659	1.02389
	Soltu.DM.04G011150.1	45.9632	93.4822	1.02421
	Soltu.DM.05G027110.1	295.551	603.066	1.02891
	Soltu.DM.06G002390.1	14.5488	29.7661	1.03277
	Soltu.DM.03G023470.1	39.4415	80.8054	1.03474
	Soltu.DM.01G029300.1	158.826	326.047	1.03763
	Soltu.DM.06G022960.1	956.904	1966.93	1.0395
	Soltu.DM.04G035670.1	60.2701	124.07	1.04164
	Soltu.DM.04G002870.1	83.2983	171.689	1.04344
	Soltu.DM.06G013200.1	408.022	841.875	1.04496
	Soltu.DM.07G004530.1	356.856	737.237	1.04679
	Soltu.DM.12G007410.1	25.8166	53.5776	1.05333
	Soltu.DM.09G005440.1	95.0547	197.344	1.05388
	Soltu.DM.06G028790.1	20.653	42.8942	1.05443
	Soltu.DM.04G037940.1	13.7115	28.4879	1.05496
	Soltu.DM.06G031780.1	35.8127	74.5349	1.05744
	Soltu.DM.03G036100.1	19.0441	39.6757	1.05891
	Soltu.DM.06G009240.1	34.4584	71.9808	1.06276
	Soltu.DM.01G032180.1	38.5843	80.6701	1.06402
	Soltu.DM.07G013880.1	48.318	101.198	1.06655
	Soltu.DM.05G001770.1	10.3965	21.7968	1.06802
	Soltu.DM.03G002190.1	37.1902	78.0895	1.07021
	Soltu.DM.11G000190.1	147.68	310.774	1.07339
	Soltu.DM.07G026630.1	19.6285	41.3245	1.07405
	Soltu.DM.05G025710.1	1122.25	2365.67	1.07585
	Soltu.DM.02G012850.1	14.3027	30.2286	1.07963
	Soltu.DM.12G019180.1	36.5717	77.3972	1.08155
	Soltu.DM.01G045790.1	241.61	512.333	1.0844
	Soltu.DM.01G050380.1	88.2379	187.446	1.087
	Soltu.DM.12G027440.1	59.2048	125.913	1.08864
	Soltu.DM.03G027650.1	214.805	457.872	1.09192
	Soltu.DM.05G015670.1	1305.43	2786.06	1.0937
	Soltu.DM.10G022030.1	12.6753	27.0802	1.09522
	Soltu.DM.11G007900.1	18.3872	39.298	1.09575
	Soltu.DM.07G022830.1	181.269	388.647	1.10033
	Soltu.DM.04G011390.1	16.5512	35.5692	1.10369
	Soltu.DM.07G020780.1	29.2211	62.8571	1.10507
	Soltu.DM.11G001490.1	17.5837	38.0301	1.1129
	Soltu.DM.06G017010.1	41.949	90.76	1.11342
	Soltu.DM.01G043010.1	18.3309	39.7539	1.11682
	Soltu.DM.12G002120.1	173.158	376.47	1.12045
	Soltu.DM.07G019110.1	151.277	328.97	1.12076
	Soltu.DM.06G013440.1	43.9653	95.6834	1.1219
	Soltu.DM.04G027280.1	278.195	605.629	1.12234
	Soltu.DM.06G014330.1	24.8486	54.1382	1.12348
	Soltu.DM.04G034750.1	168.437	367.021	1.12365
	Soltu.DM.10G020280.1	2154.85	4706.27	1.127
	Soltu.DM.04G028990.1	48.8603	106.922	1.12982
	Soltu.DM.11G004070.1	148.932	326.141	1.13084
	Soltu.DM.05G023370.1	21.7819	47.8551	1.13554
	Soltu.DM.08G014050.1	52.98	116.763	1.14006
	Soltu.DM.05G024000.1	13.6755	30.1686	1.14145
	Soltu.DM.02G009150.1	265.598	586.36	1.14254
	Soltu.DM.09G018130.1	44.8145	99.3949	1.14921
	Soltu.DM.01G043220.1	42.7949	94.9208	1.14929
	Soltu.DM.11G000860.1	170.432	379.309	1.15418
	Soltu.DM.03G037670.1	160.074	356.275	1.15425
	Soltu.DM.10G017590.1	100.95	225.185	1.15747
	Soltu.DM.11G020640.1	17.924	40.4593	1.17458
	Soltu.DM.08G002000.2	11.2368	25.4155	1.17748
	Soltu.DM.03G035340.1	717.17	1624.4	1.17952
	Soltu.DM.05G000710.1	50.6726	114.839	1.18033
	Soltu.DM.11G008460.1	229.107	520.957	1.18514
	Soltu.DM.03G021110.1	254.384	578.85	1.18618
	Soltu.DM.01G031870.1	103.298	235.398	1.18829
	Soltu.DM.10G030260.1	64.4685	147.115	1.19028
	Soltu.DM.12G021880.1	177.9	408.457	1.19912
	Soltu.DM.03G017660.1	60.0288	137.923	1.20014
	Soltu.DM.11G023020.1	21.6864	49.8842	1.20179
	Soltu.DM.10G026290.1	183.59	422.4	1.20212
	Soltu.DM.05G008530.1	39.6073	91.2454	1.20399
	Soltu.DM.06G027370.1	13.3268	31.1428	1.22457
	Soltu.DM.08G001360.1	763.277	1783.68	1.22458
	Soltu.DM.02G017620.1	17.9083	41.8603	1.22495
	Soltu.DM.01G015240.1	20.5106	48.0002	1.22667
	Soltu.DM.09G030470.1	418.712	981.043	1.22836
	Soltu.DM.12G019540.1	50.9568	119.648	1.23145
	Soltu.DM.04G020200.1	45.4455	107.207	1.23819
	Soltu.DM.02G017460.1	32.8877	77.5889	1.2383
	Soltu.DM.09G020420.1	17.1817	40.7245	1.24502
	Soltu.DM.10G002310.1	23.7596	56.8061	1.25754
	Soltu.DM.09G002580.1	56.3839	134.979	1.25938
	Soltu.DM.08G020290.1	13.2227	31.7375	1.26317
	Soltu.DM.04G018070.1	44.2003	106.111	1.26345
	Soltu.DM.06G034210.1	96.2108	232.26	1.27147
	Soltu.DM.12G028450.1	19.5638	47.2861	1.27323
	Soltu.DM.01G001660.1	58.7863	142.277	1.27515
	Soltu.DM.06G027820.1	61.5768	149.161	1.27641
	Soltu.DM.02G001550.1	35.184	86.0571	1.29037
	Soltu.DM.04G034340.1	45.1472	110.449	1.29067
	Soltu.DM.03G018580.1	33.4694	81.9393	1.29171
	Soltu.DM.06G000790.1	23.3509	57.2508	1.29382
	Soltu.DM.07G024920.1	53.2281	131.458	1.30434
	Soltu.DM.02G032530.1	81.1977	201.092	1.30834
	Soltu.DM.10G027570.1	52.4434	129.907	1.30865
	Soltu.DM.03G003130.1	124.326	308.445	1.31089
	Soltu.DM.05G023900.1	21.3241	53.3276	1.3224
	Soltu.DM.07G015900.1	20.7155	52.1338	1.33151
	Soltu.DM.03G022020.1	25.9277	65.8098	1.34381
	Soltu.DM.10G013440.1	19.7039	50.2153	1.34965
	Soltu.DM.04G033090.1	76.1333	194.779	1.35524
	Soltu.DM.06G032950.1	57.7832	148.019	1.35706
	Soltu.DM.06G033010.1	104.348	267.384	1.35751
	Soltu.DM.06G032680.1	30.5605	78.3571	1.3584
	Soltu.DM.07G024200.1	46.3637	118.956	1.35936
	Soltu.DM.06G019430.1	62.4204	160.576	1.36317
	Soltu.DM.08G006260.1	121.837	314.415	1.36772
	Soltu.DM.06G033000.1	133.014	343.743	1.36975
	Soltu.DM.06G034070.1	301.597	780.115	1.37106
	Soltu.DM.12G015060.1	44.0849	114.14	1.37245
	Soltu.DM.03G027940.1	38.5702	99.881	1.37272
	Soltu.DM.10G017660.1	241.315	625.089	1.37314
	Soltu.DM.01G040190.1	10.6311	27.7282	1.38306
	Soltu.DM.02G021830.1	48.3409	126.121	1.38349
	Soltu.DM.03G023550.1	482.812	1262.09	1.38628
	Soltu.DM.10G019350.1	13.012	34.0945	1.3897
	Soltu.DM.07G015180.1	33.4579	87.6781	1.38987
	Soltu.DM.02G029730.1	94.0913	246.814	1.39129
	Soltu.DM.02G027590.1	51.7869	135.966	1.39259
	Soltu.DM.07G028330.1	13.0151	34.178	1.39288
	Soltu.DM.11G025570.1	67.4566	177.458	1.39545
	Soltu.DM.08G021230.1	45.8846	120.87	1.39737
	Soltu.DM.07G013280.1	82.3819	217.879	1.40313
	Soltu.DM.04G008960.1	47.6779	126.096	1.40313
	Soltu.DM.02G000380.1	28.4776	75.587	1.40831
	Soltu.DM.04G004580.1	10.8405	28.8928	1.41428
	Soltu.DM.02G012460.1	86.0335	229.349	1.41457
	Soltu.DM.12G001710.1	68.2654	182.76	1.42072
	Soltu.DM.10G000060.1	246.345	659.517	1.42073
	Soltu.DM.02G007640.1	246.565	663.108	1.42728
	Soltu.DM.10G001700.1	13.1173	35.3234	1.42915
	Soltu.DM.01G027540.1	95.381	257.06	1.43033
	Soltu.DM.04G035280.1	209.216	564.524	1.43204
	Soltu.DM.11G022200.1	10.001	27.0478	1.43537
	Soltu.DM.03G013820.1	123.235	333.307	1.43544
	Soltu.DM.03G032030.1	47.9216	129.802	1.43756
	Soltu.DM.01G000880.1	28.1968	76.5326	1.44054
	Soltu.DM.02G006270.1	32.4948	89.0133	1.45381
	Soltu.DM.07G020760.1	19.7639	54.2189	1.45593
	Soltu.DM.02G011860.1	27.8962	76.8734	1.46242
	Soltu.DM.11G022230.1	189.713	526.223	1.47186
	Soltu.DM.08G005500.1	45.6557	126.761	1.47324
	Soltu.DM.03G032100.1	91.3177	254.545	1.47895
	Soltu.DM.11G000890.1	31.3589	87.8207	1.48569
	Soltu.DM.07G027620.1	914.033	2560.85	1.4863
	Soltu.DM.05G013710.1	16.9559	47.6615	1.49104
	Soltu.DM.03G006520.1	16.2515	45.7836	1.49426
	Soltu.DM.04G002020.1	10.0921	28.7065	1.50815
	Soltu.DM.01G034540.1	432.49	1240.44	1.52011
	Soltu.DM.01G043130.1	209.625	603.276	1.52501
	Soltu.DM.08G004620.1	265.562	764.741	1.52592
	Soltu.DM.02G019040.1	10.0675	29.0656	1.52961
	Soltu.DM.09G017550.1	15.2915	44.2357	1.53248
	Soltu.DM.06G000150.1	328.175	951.823	1.53623
	Soltu.DM.10G001460.1	22.9865	66.7395	1.53775
	Soltu.DM.10G001630.1	34.9526	101.999	1.54508
	Soltu.DM.11G021400.1	18.9994	55.8904	1.55665
	Soltu.DM.06G031250.1	66.9084	197.677	1.56289
	Soltu.DM.03G023910.1	48.5269	143.674	1.56594
	Soltu.DM.06G015480.1	1310.3	3884.76	1.56793
	Soltu.DM.10G018460.1	42.2138	125.385	1.57058
	Soltu.DM.09G025950.1	27.306	81.3796	1.57545
	Soltu.DM.06G023830.1	61.8089	185.999	1.58941
	Soltu.DM.12G029060.1	10.323	31.0698	1.58965
	Soltu.DM.02G008550.1	52.5911	158.41	1.59077
	Soltu.DM.01G024860.1	72.713	219.346	1.59292
	Soltu.DM.01G029750.1	20.0833	60.6659	1.59489
	Soltu.DM.02G010320.1	16.0048	48.4979	1.59942
	Soltu.DM.11G014750.1	27.0396	82.6216	1.61145
	Soltu.DM.12G004800.1	77.0809	235.655	1.61223
	Soltu.DM.12G027710.1	59.1672	181.678	1.61851
	Soltu.DM.01G048600.1	114.555	354.161	1.62836
	Soltu.DM.01G034410.1	58.4422	184.265	1.6567
	Soltu.DM.06G031840.1	25.6594	80.9331	1.65724
	Soltu.DM.07G027230.1	24.9301	78.7782	1.65991
	Soltu.DM.01G027100.1	27.3318	87.9855	1.68669
	Soltu.DM.04G006090.1	64.6731	208.352	1.68779
	Soltu.DM.08G023110.1	23.3097	75.2646	1.69104
	Soltu.DM.04G008070.1	11.2556	36.5675	1.69992
	Soltu.DM.09G029000.1	53.5048	174.965	1.70933
	Soltu.DM.04G021630.1	96.7945	316.91	1.71108
	Soltu.DM.11G002340.1	71.4368	234.088	1.71231
	Soltu.DM.04G012110.1	32.1559	105.786	1.71799
	Soltu.DM.06G032250.1	20.1533	66.4861	1.72204
	Soltu.DM.03G023440.1	11.9459	39.5233	1.72619
	Soltu.DM.03G013350.1	18.0673	60.324	1.73935
	Soltu.DM.01G037020.1	21.4996	72.2654	1.749
	Soltu.DM.05G010700.1	45.2653	152.806	1.75522
	Soltu.DM.02G027140.1	70.5611	240.181	1.76718
	Soltu.DM.01G027650.1	23.2689	79.2463	1.76794
	Soltu.DM.06G012750.1	338.443	1153.55	1.7691
	Soltu.DM.09G014530.1	17.3364	59.6954	1.78382
	Soltu.DM.02G009450.1	85.8103	296.725	1.7899
	Soltu.DM.02G000320.1	24.2094	84.122	1.79692
	Soltu.DM.03G032110.1	31.0511	108.298	1.80229
	Soltu.DM.06G014270.1	15.8335	55.2368	1.80265
	Soltu.DM.12G030120.1	22.6694	79.1811	1.80441
	Soltu.DM.01G040510.1	38.5476	136.357	1.82268
	Soltu.DM.12G016400.1	156.601	560.614	1.83991
	Soltu.DM.07G025590.1	246.655	890.004	1.85132
	Soltu.DM.09G001960.1	18.1443	65.6947	1.85626
	Soltu.DM.08G001110.1	249.971	906.627	1.85875
	Soltu.DM.12G002490.1	12.8018	46.6901	1.86677
	Soltu.DM.07G022840.1	18.8877	69.448	1.87849
	Soltu.DM.10G002940.1	54.9079	202.379	1.88197
	Soltu.DM.01G007500.1	35.4137	131.845	1.89646
	Soltu.DM.06G009850.1	151.145	563.171	1.89764
	Soltu.DM.04G011790.1	77.6801	292.885	1.91472
	Soltu.DM.08G023690.1	11.9254	45.575	1.9342
	Soltu.DM.07G027980.1	237.507	916.416	1.94803
	Soltu.DM.01G039980.1	30.1148	116.797	1.95546
	Soltu.DM.10G015520.1	26.5435	103.87	1.96835
	Soltu.DM.12G007300.1	309.441	1213.65	1.97162
	Soltu.DM.10G000900.1	89.1261	349.837	1.97276
	Soltu.DM.09G023990.1	55.6988	220.79	1.98696
	Soltu.DM.03G031170.1	15.6875	62.3153	1.98997
	Soltu.DM.01G029090.1	38.8699	155.082	1.99631
	Soltu.DM.05G017540.1	58.7235	235.22	2.002
	Soltu.DM.07G006220.1	28.1031	113.074	2.00847
	Soltu.DM.02G022630.1	140.945	572.386	2.02186
	Soltu.DM.11G023090.1	19.8875	81.2089	2.02978
	Soltu.DM.11G021930.1	117.947	485.722	2.04199
	Soltu.DM.03G018520.1	41.7164	172.028	2.04396
	Soltu.DM.06G031090.1	23.7243	98.0874	2.0477
	Soltu.DM.08G011740.1	17.5185	72.5203	2.04951
	Soltu.DM.03G018840.1	34.7932	145.959	2.06869
	Soltu.DM.11G004250.1	16.0595	67.5006	2.07147
	Soltu.DM.03G027140.1	42.7167	181.938	2.09057
	Soltu.DM.05G019840.1	32.6679	139.823	2.09766
	Soltu.DM.08G025520.1	68.4324	293.63	2.10125
	Soltu.DM.06G009180.1	24.2562	105.244	2.11731
	Soltu.DM.12G024350.1	49.1848	215.067	2.1285
	Soltu.DM.07G024250.1	37.5058	164.48	2.13273
	Soltu.DM.11G012510.1	34.2029	150.158	2.13429
	Soltu.DM.10G016620.1	26.422	118.329	2.16299
	Soltu.DM.07G009270.1	25.0679	112.673	2.16823
	Soltu.DM.10G014060.1	11.6623	53.3087	2.19252
	Soltu.DM.07G027590.1	20.7905	96.1299	2.20906
	Soltu.DM.06G022510.1	13.8336	64.0577	2.2112
	Soltu.DM.09G002540.1	86.8517	402.49	2.21233
	Soltu.DM.09G006550.1	15.8932	74.3425	2.22578
	Soltu.DM.01G033290.1	23.5059	110.127	2.22807
	Soltu.DM.01G029450.1	15.5793	73.1152	2.23054
	Soltu.DM.10G000120.1	33.2895	157.455	2.2418
	Soltu.DM.06G019380.1	141.855	680.615	2.26242
	Soltu.DM.04G021090.1	47.5639	231.933	2.28577
	Soltu.DM.02G011210.1	18.3299	90.873	2.30965
	Soltu.DM.02G016700.1	39.3575	195.326	2.31117
	Soltu.DM.12G001480.1	36.2911	183.155	2.33538
	Soltu.DM.02G018230.1	22.9827	119.338	2.37643
	Soltu.DM.09G030440.1	1232.3	6419.77	2.38117
	Soltu.DM.01G034900.1	53.5588	280.11	2.3868
	Soltu.DM.04G004620.1	233.755	1234.03	2.40031
	Soltu.DM.02G017330.1	219.05	1170.27	2.41751
	Soltu.DM.09G023580.1	125.834	672.985	2.41905
	Soltu.DM.01G050090.1	12.3629	67.2927	2.44443
	Soltu.DM.10G030180.1	491.799	2897.88	2.55886
	Soltu.DM.06G019410.1	35.6568	212.139	2.57276
	Soltu.DM.04G027690.1	21.0748	126.384	2.58422
	Soltu.DM.09G002650.1	41.4295	251.661	2.60275
	Soltu.DM.01G023490.1	44.7701	278.37	2.6364
	Soltu.DM.08G004750.1	32.7329	209.186	2.67597
	Soltu.DM.05G000470.1	63.8001	408.217	2.67771
	Soltu.DM.09G030450.1	245.591	1596.94	2.70098
	Soltu.DM.06G034430.1	57.7604	395.224	2.77452
	Soltu.DM.03G020300.1	15.7418	107.964	2.77788
	Soltu.DM.03G030740.1	28.8582	198.319	2.78077
	Soltu.DM.05G023070.1	272.903	1917.46	2.81274
	Soltu.DM.05G003180.1	25.3508	178.177	2.81321
	Soltu.DM.05G000910.1	117.994	832.096	2.81804
	Soltu.DM.05G000450.1	13.3462	94.4138	2.82257
	Soltu.DM.02G013510.1	35.721	272.527	2.93155
	Soltu.DM.05G005290.1	11.6321	90.6878	2.9628
	Soltu.DM.04G037380.1	30.5057	253.299	3.05369
	Soltu.DM.06G011450.1	39.1207	327.436	3.06521
	Soltu.DM.06G013110.1	15.9143	135.238	3.0871
	Soltu.DM.02G024150.1	65.5217	569.72	3.12021
	Soltu.DM.11G021830.1	26.0079	239.343	3.20206
	Soltu.DM.09G005260.1	65.1961	906.732	3.79782
	Soltu.DM.12G025510.1	34.3035	523.979	3.93308
	Soltu.DM.06G013490.1	10.1334	377.051	5.21757
Salt
	Soltu.DM.12G011060.1	419.993	0.01	-15.3581
	Soltu.DM.01G001990.2	185.249	0.0233897	-12.9513
	Soltu.DM.10G013440.1	19.7039	0.01	-10.9443
	Soltu.DM.02G020480.1	17.7443	0.01	-10.7931
	Soltu.DM.03G022230.1	11.3466	0.01	-10.148
	Soltu.DM.04G005940.1	38.537	0.715848	-5.75045
	Soltu.DM.12G001620.1	350.407	17.006	-4.36492
	Soltu.DM.03G015450.1	91.2212	6.80339	-3.74504
	Soltu.DM.02G007030.1	477.637	43.2962	-3.4636
	Soltu.DM.12G025430.3	25.2113	2.54196	-3.31006
	Soltu.DM.04G024750.1	274.27	28.5793	-3.26255
	Soltu.DM.10G004860.1	252.279	29.0413	-3.11884
	Soltu.DM.02G023630.1	28.3988	3.40259	-3.06112
	Soltu.DM.10G003530.1	1923.85	265.967	-2.85468
	Soltu.DM.04G023390.1	10.294	1.59123	-2.69359
	Soltu.DM.04G024910.1	5770.55	958.714	-2.58954
	Soltu.DM.09G007020.1	907.482	167.666	-2.43628
	Soltu.DM.02G025390.1	272.681	50.8143	-2.42391
	Soltu.DM.10G019340.1	51.4164	9.90762	-2.37562
	Soltu.DM.08G030290.1	1360.47	262.327	-2.37467
	Soltu.DM.02G022480.1	38.1736	7.42909	-2.36132
	Soltu.DM.05G023370.1	21.7819	4.25956	-2.35435
	Soltu.DM.12G006410.1	3151.9	699.248	-2.17235
	Soltu.DM.01G043870.1	17.9111	4.06203	-2.14058
	Soltu.DM.08G019310.1	17.4235	4.03976	-2.10869
	Soltu.DM.03G026000.1	2522.69	621.499	-2.02114
	Soltu.DM.08G023960.1	447.306	111.652	-2.00225
	Soltu.DM.04G021720.1	2506.64	625.842	-2.00188
	Soltu.DM.02G005710.1	13.3663	3.4405	-1.95791
	Soltu.DM.04G006710.1	12.1219	3.23594	-1.90536
	Soltu.DM.06G002030.1	1720.65	470.162	-1.87172
	Soltu.DM.04G030470.1	771.342	215.347	-1.84071
	Soltu.DM.12G023680.1	28.7608	8.22463	-1.80608
	Soltu.DM.04G032850.1	2484.67	719.706	-1.78757
	Soltu.DM.01G036450.1	1154.42	345.422	-1.74074
	Soltu.DM.01G043880.1	721.783	230.905	-1.64427
	Soltu.DM.10G022490.1	65.2959	21.2597	-1.61887
	Soltu.DM.07G017620.1	17.8218	6.00463	-1.5695
	Soltu.DM.10G001950.1	1654.57	559.471	-1.56432
	Soltu.DM.03G021890.1	18.8233	6.41013	-1.55409
	Soltu.DM.11G008330.1	290.511	99.4942	-1.54591
	Soltu.DM.08G020220.1	1475.94	515.045	-1.51886
	Soltu.DM.01G001980.1	32.4369	11.3873	-1.51021
	Soltu.DM.12G022210.1	2395.7	841.373	-1.50963
	Soltu.DM.08G030320.1	66.7931	23.7299	-1.49299
	Soltu.DM.02G012880.1	70.2489	25.2611	-1.47556
	Soltu.DM.11G007660.1	146.536	53.034	-1.46627
	Soltu.DM.07G025230.1	1055.2	385.419	-1.45302
	Soltu.DM.03G036710.1	396.79	146.671	-1.43579
	Soltu.DM.09G022170.1	2150.16	794.83	-1.43573
	Soltu.DM.06G033550.1	43.9366	16.8752	-1.38052
	Soltu.DM.12G027670.1	16.1645	6.27807	-1.36444
	Soltu.DM.07G028640.1	10.091	3.92592	-1.36197
	Soltu.DM.01G047240.1	57.7402	22.4659	-1.36184
	Soltu.DM.09G004030.1	816.003	321.565	-1.34346
	Soltu.DM.09G023240.1	345.898	136.346	-1.34307
	Soltu.DM.08G005960.1	27.2962	10.8124	-1.33601
	Soltu.DM.09G031510.1	1115.68	443.944	-1.32947
	Soltu.DM.09G010750.1	1989.48	798.502	-1.31702
	Soltu.DM.12G002620.1	95.3968	38.3585	-1.31439
	Soltu.DM.05G018770.1	18.238	7.33788	-1.31351
	Soltu.DM.10G019250.1	98.5676	39.9297	-1.30365
	Soltu.DM.01G002910.1	181.216	74.8672	-1.2753
	Soltu.DM.01G025780.1	1227.07	513.164	-1.25773
	Soltu.DM.06G008220.1	1318.32	553.059	-1.2532
	Soltu.DM.11G025280.1	50.5797	21.4237	-1.23935
	Soltu.DM.06G021100.1	1758.84	750.456	-1.22878
	Soltu.DM.05G017900.1	10.7615	4.59394	-1.22808
	Soltu.DM.09G031520.1	453.153	194.072	-1.22341
	Soltu.DM.05G006450.1	36.0304	15.4944	-1.21747
	Soltu.DM.08G001430.1	3930.04	1690.76	-1.21687
	Soltu.DM.03G012770.1	1520.27	655.654	-1.21332
	Soltu.DM.04G004720.1	905.566	391.188	-1.21096
	Soltu.DM.03G035150.1	800.117	345.86	-1.21002
	Soltu.DM.04G036630.1	758.732	332.832	-1.1888
	Soltu.DM.06G026670.1	624.49	275.203	-1.18218
	Soltu.DM.07G017630.1	17.7722	7.91503	-1.16696
	Soltu.DM.03G027810.1	87.1702	38.9171	-1.16343
	Soltu.DM.08G019140.1	22.7411	10.1604	-1.16234
	Soltu.DM.03G004480.1	32480.3	14522	-1.16132
	Soltu.DM.07G017900.1	94.9982	42.5839	-1.15759
	Soltu.DM.02G019020.1	137.661	61.7116	-1.15751
	Soltu.DM.11G006570.1	349.368	157.741	-1.14719
	Soltu.DM.09G029630.1	1517.4	687.708	-1.14173
	Soltu.DM.04G013260.1	665.907	303.579	-1.13325
	Soltu.DM.12G009380.1	155.13	71.5994	-1.11546
	Soltu.DM.08G022790.1	23.9247	11.0852	-1.10987
	Soltu.DM.02G010890.1	301.095	139.62	-1.10871
	Soltu.DM.11G003460.1	166.2	77.3423	-1.10359
	Soltu.DM.08G016150.1	47.7094	22.2386	-1.10121
	Soltu.DM.02G031360.1	150.022	70.1863	-1.09591
	Soltu.DM.09G029640.1	467.774	219.111	-1.09415
	Soltu.DM.03G018030.1	184.229	86.8823	-1.08437
	Soltu.DM.02G026320.1	354.583	169.255	-1.06692
	Soltu.DM.12G009390.1	72.0568	34.4852	-1.06316
	Soltu.DM.05G022830.1	340.75	164.126	-1.05391
	Soltu.DM.06G018650.1	1786.16	862.052	-1.05101
	Soltu.DM.10G015770.1	75.5612	36.6764	-1.04279
	Soltu.DM.02G025810.1	22425.3	10985.6	-1.02951
	Soltu.DM.04G037140.1	24.0061	11.8517	-1.01831
	Soltu.DM.01G001970.1	159.505	79.4017	-1.00636
	Soltu.DM.12G005550.1	23.7237	47.5838	1.00414
	Soltu.DM.06G019430.1	62.4204	125.399	1.00644
	Soltu.DM.07G027230.1	24.9301	50.1242	1.00762
	Soltu.DM.06G012040.1	34.2506	68.9147	1.00868
	Soltu.DM.02G000380.1	28.4776	57.3091	1.00894
	Soltu.DM.08G001230.1	144.873	291.683	1.00961
	Soltu.DM.03G024130.1	9.74146	19.6404	1.01161
	Soltu.DM.08G015040.1	5.28887	10.6836	1.01437
	Soltu.DM.07G015900.1	20.7155	41.8739	1.01534
	Soltu.DM.01G046890.1	5.91951	11.9759	1.01658
	Soltu.DM.11G008130.1	120.431	243.899	1.01808
	Soltu.DM.06G017010.1	41.949	85.0455	1.0196
	Soltu.DM.03G037670.1	160.074	324.585	1.01986
	Soltu.DM.05G021010.1	43.7108	88.6665	1.0204
	Soltu.DM.06G020100.1	76.4444	155.15	1.02118
	Soltu.DM.01G027100.1	27.3318	55.4763	1.02129
	Soltu.DM.04G008280.1	8.75328	17.7791	1.02229
	Soltu.DM.07G024730.1	59.8305	121.535	1.02242
	Soltu.DM.04G035670.1	60.2701	122.566	1.02404
	Soltu.DM.03G024260.1	228.099	464.155	1.02495
	Soltu.DM.03G033790.1	279.257	568.701	1.02608
	Soltu.DM.07G014290.1	9.21547	18.7981	1.02846
	Soltu.DM.01G000880.1	28.1968	57.5817	1.03008
	Soltu.DM.01G034410.1	58.4422	119.516	1.03212
	Soltu.DM.08G006970.1	15.0156	30.7246	1.03293
	Soltu.DM.12G007300.1	309.441	633.902	1.0346
	Soltu.DM.02G002530.1	13.0782	26.87	1.03883
	Soltu.DM.04G002020.1	10.0921	20.7428	1.03938
	Soltu.DM.06G003380.1	32.3226	66.6331	1.0437
	Soltu.DM.12G019180.1	36.5717	75.496	1.04567
	Soltu.DM.01G015240.1	20.5106	42.3496	1.04598
	Soltu.DM.03G013040.1	9.89271	20.4309	1.04632
	Soltu.DM.03G017660.1	60.0288	124.242	1.04943
	Soltu.DM.08G023820.1	123.563	256.053	1.0512
	Soltu.DM.05G023900.1	21.3241	44.194	1.05137
	Soltu.DM.03G030730.1	71.8383	149.47	1.05703
	Soltu.DM.02G018950.1	14.2346	29.6481	1.05854
	Soltu.DM.10G004160.1	6.94989	14.5072	1.06171
	Soltu.DM.01G024120.1	8.08256	16.9165	1.06555
	Soltu.DM.10G000060.1	246.345	516.451	1.06795
	Soltu.DM.12G000520.1	201.369	422.987	1.07077
	Soltu.DM.12G027930.1	23.456	49.3697	1.07367
	Soltu.DM.07G022830.1	181.269	382.005	1.07546
	Soltu.DM.06G028030.1	7.45936	15.7405	1.07736
	Soltu.DM.10G018820.1	33.7264	71.2276	1.07856
	Soltu.DM.08G003310.1	23.5805	49.8484	1.07995
	Soltu.DM.03G003570.1	30.813	65.3228	1.08405
	Soltu.DM.10G030180.1	491.799	1043.15	1.08481
	Soltu.DM.06G000150.1	328.175	696.974	1.08664
	Soltu.DM.04G004580.1	10.8405	23.038	1.08758
	Soltu.DM.03G037310.1	9.65405	20.5738	1.0916
	Soltu.DM.02G027590.1	51.7869	110.659	1.09546
	Soltu.DM.07G020780.1	29.2211	62.466	1.09606
	Soltu.DM.02G032530.1	81.1977	173.715	1.09721
	Soltu.DM.06G032950.1	57.7832	124.245	1.10447
	Soltu.DM.01G051390.1	74.611	160.662	1.10657
	Soltu.DM.03G018520.1	41.7164	89.8796	1.10738
	Soltu.DM.11G004250.1	16.0595	34.6541	1.1096
	Soltu.DM.01G045790.1	241.61	521.857	1.11097
	Soltu.DM.11G012500.1	176.616	381.679	1.11174
	Soltu.DM.04G002870.1	83.2983	180.019	1.11179
	Soltu.DM.08G021230.1	45.8846	99.5235	1.11703
	Soltu.DM.01G029750.1	20.0833	43.5944	1.11815
	Soltu.DM.08G010480.1	166.087	360.62	1.11854
	Soltu.DM.01G031870.1	103.298	224.366	1.11904
	Soltu.DM.07G014590.1	9.35195	20.335	1.12063
	Soltu.DM.06G027370.1	13.3268	28.9785	1.12065
	Soltu.DM.04G020200.1	45.4455	98.8616	1.12127
	Soltu.DM.08G028680.1	70.09	152.477	1.12131
	Soltu.DM.12G029150.1	7.0242	15.3004	1.12316
	Soltu.DM.08G023110.1	23.3097	50.7796	1.12332
	Soltu.DM.06G012750.1	338.443	737.603	1.12393
	Soltu.DM.02G001550.1	35.184	76.8875	1.12783
	Soltu.DM.06G000530.1	20.5329	44.8741	1.12795
	Soltu.DM.09G002650.1	41.4295	90.6144	1.12908
	Soltu.DM.04G021580.1	197.745	432.668	1.12962
	Soltu.DM.04G035950.1	228.396	499.741	1.12964
	Soltu.DM.04G037940.1	13.7115	30.0055	1.12984
	Soltu.DM.03G032030.1	47.9216	104.911	1.13042
	Soltu.DM.12G027710.1	59.1672	129.534	1.13046
	Soltu.DM.06G004200.1	9.23398	20.2335	1.13172
	Soltu.DM.11G023850.1	6.53479	14.3245	1.13227
	Soltu.DM.04G021090.1	47.5639	104.819	1.13996
	Soltu.DM.01G001660.1	58.7863	130.156	1.14669
	Soltu.DM.04G034340.1	45.1472	100.009	1.14741
	Soltu.DM.08G021200.1	20.3743	45.2468	1.15107
	Soltu.DM.06G027820.1	61.5768	136.926	1.15294
	Soltu.DM.09G002580.1	56.3839	125.411	1.15331
	Soltu.DM.02G011860.1	27.8962	62.3975	1.16142
	Soltu.DM.06G029590.1	274.152	613.723	1.16261
	Soltu.DM.12G019540.1	50.9568	114.221	1.16448
	Soltu.DM.03G019380.1	7.29931	16.3898	1.16697
	Soltu.DM.01G023860.1	5.65073	12.6938	1.16761
	Soltu.DM.11G023020.1	21.6864	48.9849	1.17555
	Soltu.DM.08G019400.1	7.69092	17.3963	1.17755
	Soltu.DM.06G031090.1	23.7243	53.944	1.1851
	Soltu.DM.12G023430.1	72.2452	164.361	1.18589
	Soltu.DM.06G023830.1	61.8089	140.618	1.18589
	Soltu.DM.11G002340.1	71.4368	162.858	1.18888
	Soltu.DM.10G017590.1	100.95	230.378	1.19036
	Soltu.DM.12G004800.1	77.0809	176.376	1.19421
	Soltu.DM.03G022580.1	23.2099	53.3062	1.19956
	Soltu.DM.12G015060.1	44.0849	101.398	1.20167
	Soltu.DM.07G009270.1	25.0679	57.6992	1.20271
	Soltu.DM.09G017700.1	5.26257	12.1357	1.20542
	Soltu.DM.04G006090.1	64.6731	149.397	1.20791
	Soltu.DM.03G004780.1	14.0268	32.4258	1.20896
	Soltu.DM.02G021830.1	48.3409	111.896	1.21084
	Soltu.DM.06G034250.1	8.16671	18.9645	1.21547
	Soltu.DM.12G024350.1	49.1848	114.382	1.21758
	Soltu.DM.03G006520.1	16.2515	37.9782	1.2246
	Soltu.DM.04G001480.1	4.75563	11.1227	1.2258
	Soltu.DM.01G025400.1	23.0002	53.8112	1.22626
	Soltu.DM.09G025910.1	377.297	883.251	1.22712
	Soltu.DM.04G011790.1	77.6801	182.45	1.23188
	Soltu.DM.09G028120.1	18.1817	42.709	1.23205
	Soltu.DM.04G033090.1	76.1333	179.204	1.235
	Soltu.DM.10G000900.1	89.1261	209.79	1.23503
	Soltu.DM.03G012950.1	9.40379	22.1595	1.23661
	Soltu.DM.01G049460.1	9.94009	23.5091	1.24189
	Soltu.DM.10G018420.1	9.88227	23.3743	1.24201
	Soltu.DM.02G009450.1	85.8103	202.983	1.24214
	Soltu.DM.11G022230.1	189.713	449.195	1.24352
	Soltu.DM.05G026770.1	204.975	486.131	1.2459
	Soltu.DM.06G030750.1	7.57674	18.0022	1.24852
	Soltu.DM.09G000320.1	35.8254	85.2584	1.25086
	Soltu.DM.01G027650.1	23.2689	55.4607	1.25306
	Soltu.DM.10G001700.1	13.1173	31.2804	1.25379
	Soltu.DM.01G050690.1	22.6601	54.1652	1.25721
	Soltu.DM.06G031840.1	25.6594	61.7102	1.26602
	Soltu.DM.05G013120.1	9.78769	23.5464	1.26647
	Soltu.DM.05G022810.1	7.12524	17.1694	1.26883
	Soltu.DM.12G029060.1	10.323	24.8972	1.27012
	Soltu.DM.03G017850.1	8.20575	19.8539	1.27472
	Soltu.DM.04G001910.1	7.02395	16.9963	1.27487
	Soltu.DM.03G032100.1	91.3177	221.265	1.27681
	Soltu.DM.01G034900.1	53.5588	130.385	1.28358
	Soltu.DM.07G022530.1	134.6	327.692	1.28366
	Soltu.DM.08G023170.1	7.10934	17.3099	1.28381
	Soltu.DM.04G002000.1	6.21091	15.137	1.2852
	Soltu.DM.04G034750.1	168.437	410.967	1.28681
	Soltu.DM.06G031810.1	32.952	80.7505	1.29311
	Soltu.DM.01G039980.1	30.1148	73.8719	1.29455
	Soltu.DM.07G027620.1	914.033	2243.58	1.29548
	Soltu.DM.09G030440.1	1232.3	3043.93	1.30458
	Soltu.DM.05G012010.1	17.3363	42.8341	1.30496
	Soltu.DM.02G006330.1	6.02608	14.8908	1.30513
	Soltu.DM.01G041120.1	81.9648	203.233	1.31006
	Soltu.DM.01G040190.1	10.6311	26.48	1.31661
	Soltu.DM.09G017550.1	15.2915	38.122	1.31789
	Soltu.DM.01G007500.1	35.4137	88.8036	1.32631
	Soltu.DM.01G049730.1	7.01802	17.6084	1.32713
	Soltu.DM.09G025920.1	179.002	451.029	1.33324
	Soltu.DM.10G026290.1	183.59	464.647	1.33965
	Soltu.DM.06G032250.1	20.1533	51.0129	1.33985
	Soltu.DM.06G018370.1	43.957	111.632	1.34459
	Soltu.DM.09G029170.1	5.40262	13.7473	1.34742
	Soltu.DM.04G022410.1	4.10868	10.4817	1.35113
	Soltu.DM.02G013510.1	35.721	91.2744	1.35344
	Soltu.DM.06G002390.1	14.5488	37.2511	1.35638
	Soltu.DM.06G014270.1	15.8335	40.5496	1.35671
	Soltu.DM.06G013520.1	8.26429	21.2189	1.36039
	Soltu.DM.10G013470.1	5.75531	14.836	1.36614
	Soltu.DM.07G024250.1	37.5058	96.844	1.36855
	Soltu.DM.03G019570.1	91.1258	235.721	1.37115
	Soltu.DM.11G000860.1	170.432	441.208	1.37226
	Soltu.DM.03G031170.1	15.6875	40.6408	1.37331
	Soltu.DM.06G017440.1	326.369	848.055	1.37765
	Soltu.DM.09G025940.1	44.7681	116.428	1.3789
	Soltu.DM.01G024860.1	72.713	189.181	1.37948
	Soltu.DM.03G022020.1	25.9277	67.6375	1.38333
	Soltu.DM.01G051970.1	27.1427	70.8758	1.38473
	Soltu.DM.10G025330.1	165.294	431.683	1.38494
	Soltu.DM.03G027650.1	214.805	565.19	1.39571
	Soltu.DM.01G046850.1	17.2895	45.6422	1.40047
	Soltu.DM.04G012110.1	32.1559	84.95	1.40153
	Soltu.DM.07G024300.1	11.6871	31.0696	1.41059
	Soltu.DM.01G043130.1	209.625	557.978	1.4124
	Soltu.DM.06G014330.1	24.8486	66.2634	1.41505
	Soltu.DM.08G011740.1	17.5185	46.8131	1.41803
	Soltu.DM.08G028210.1	14.6835	39.2635	1.41899
	Soltu.DM.06G013440.1	43.9653	118.242	1.42731
	Soltu.DM.07G022840.1	18.8877	50.9048	1.43035
	Soltu.DM.07G024690.1	8.33126	22.4843	1.43231
	Soltu.DM.03G001150.2	6.92795	18.7285	1.43473
	Soltu.DM.01G000760.1	8.14795	22.1432	1.44235
	Soltu.DM.07G013280.1	82.3819	224.382	1.44556
	Soltu.DM.01G050090.1	12.3629	33.7109	1.4472
	Soltu.DM.10G030260.1	64.4685	175.979	1.44874
	Soltu.DM.01G029090.1	38.8699	106.325	1.45176
	Soltu.DM.05G026130.1	139.738	383.207	1.4554
	Soltu.DM.09G002540.1	86.8517	239.252	1.4619
	Soltu.DM.05G010700.1	45.2653	125.29	1.46879
	Soltu.DM.01G000040.1	4.29407	11.9935	1.48184
	Soltu.DM.02G027140.1	70.5611	197.613	1.48573
	Soltu.DM.07G025590.1	246.655	694.148	1.49275
	Soltu.DM.05G025800.1	57.252	162.034	1.5009
	Soltu.DM.11G021400.1	18.9994	53.9354	1.50528
	Soltu.DM.08G029930.1	8.4014	23.9017	1.50841
	Soltu.DM.04G008070.1	11.2556	32.1367	1.51358
	Soltu.DM.10G023870.1	8.53966	24.476	1.51912
	Soltu.DM.05G008530.1	39.6073	113.522	1.51913
	Soltu.DM.07G006220.1	28.1031	80.6544	1.52102
	Soltu.DM.11G020960.1	5.89522	16.9379	1.52264
	Soltu.DM.12G026350.1	7.99234	23.1318	1.53319
	Soltu.DM.12G006760.1	5.54183	16.1509	1.54318
	Soltu.DM.03G002190.1	37.1902	108.389	1.54322
	Soltu.DM.01G043860.1	54.8945	160.208	1.54521
	Soltu.DM.04G033960.1	4.48757	13.1399	1.54995
	Soltu.DM.09G005440.1	95.0547	279.032	1.5536
	Soltu.DM.11G022930.1	4.76616	14.0014	1.55467
	Soltu.DM.11G000890.1	31.3589	92.9256	1.5672
	Soltu.DM.10G017580.1	69.5566	206.188	1.5677
	Soltu.DM.04G003850.1	3.85925	11.4617	1.57043
	Soltu.DM.01G036180.1	9.72023	29.0138	1.57768
	Soltu.DM.05G002850.1	62.3352	186.86	1.58384
	Soltu.DM.09G024000.1	7.06121	21.2178	1.58729
	Soltu.DM.08G023690.1	11.9254	35.8725	1.58884
	Soltu.DM.02G012460.1	86.0335	258.888	1.58936
	Soltu.DM.03G015410.1	6.08452	18.3434	1.59205
	Soltu.DM.02G023240.1	12.8552	38.7683	1.59253
	Soltu.DM.01G048810.1	20.6951	62.4306	1.59296
	Soltu.DM.11G021830.1	26.0079	78.4741	1.59327
	Soltu.DM.10G005250.1	3.72266	11.3852	1.61275
	Soltu.DM.04G001130.1	5.38461	16.4959	1.61519
	Soltu.DM.09G006550.1	15.8932	49.2494	1.6317
	Soltu.DM.12G002480.1	4.04185	12.5314	1.63246
	Soltu.DM.10G019350.1	13.012	40.4456	1.63614
	Soltu.DM.02G022630.1	140.945	438.888	1.63872
	Soltu.DM.10G015520.1	26.5435	82.9536	1.64395
	Soltu.DM.04G021630.1	96.7945	304.775	1.65475
	Soltu.DM.04G032140.1	4.1245	13.0201	1.65845
	Soltu.DM.03G011710.1	7.03179	22.3214	1.66646
	Soltu.DM.10G000550.1	10.7462	34.1263	1.66706
	Soltu.DM.07G021700.1	4.46346	14.1885	1.66849
	Soltu.DM.12G009170.1	8.5431	27.4059	1.68165
	Soltu.DM.11G025570.1	67.4566	217.106	1.68637
	Soltu.DM.12G007180.1	21.0977	68.0554	1.68962
	Soltu.DM.11G000200.1	4.82841	15.6206	1.69383
	Soltu.DM.04G002930.1	8.90857	28.9161	1.69861
	Soltu.DM.10G014060.1	11.6623	37.9257	1.70132
	Soltu.DM.12G016400.1	156.601	509.3	1.70142
	Soltu.DM.04G020830.1	4.1527	13.5548	1.70668
	Soltu.DM.02G011210.1	18.3299	60.1527	1.71443
	Soltu.DM.02G019440.1	21.8723	71.9756	1.7184
	Soltu.DM.01G009880.1	3.85447	12.7127	1.72167
	Soltu.DM.02G000320.1	24.2094	80.0968	1.72618
	Soltu.DM.01G023490.1	44.7701	148.672	1.73153
	Soltu.DM.12G029650.1	136.968	455.153	1.73251
	Soltu.DM.03G012080.1	4.46804	14.8977	1.73738
	Soltu.DM.04G037010.1	6.84233	22.8235	1.73796
	Soltu.DM.02G027430.1	3.74237	12.6195	1.75363
	Soltu.DM.03G030740.1	28.8582	97.5247	1.75679
	Soltu.DM.03G034230.1	2.98481	10.1105	1.76014
	Soltu.DM.07G000770.1	6.21822	21.0891	1.76192
	Soltu.DM.09G014530.1	17.3364	59.3403	1.77521
	Soltu.DM.01G026940.1	4.90783	16.8	1.7753
	Soltu.DM.04G032980.1	28.1953	96.5365	1.77562
	Soltu.DM.02G014060.1	4.26323	14.6429	1.78018
	Soltu.DM.07G027590.1	20.7905	71.4983	1.78198
	Soltu.DM.09G014100.1	10.2161	35.1486	1.78262
	Soltu.DM.05G000910.1	117.994	406.304	1.78385
	Soltu.DM.10G015760.1	7.63626	26.3485	1.78678
	Soltu.DM.01G029500.1	26.6201	91.9458	1.78827
	Soltu.DM.06G031930.1	6.15742	21.2876	1.78962
	Soltu.DM.04G002290.1	9.35495	32.5758	1.8
	Soltu.DM.06G022510.1	13.8336	48.2498	1.80235
	Soltu.DM.10G013750.1	10.0557	35.1188	1.80423
	Soltu.DM.06G015820.1	5.44056	19.0093	1.80488
	Soltu.DM.01G042330.1	9.59378	33.5364	1.80556
	Soltu.DM.08G021720.1	3.63698	12.7317	1.80761
	Soltu.DM.01G005820.1	3.67604	12.8932	1.81039
	Soltu.DM.01G048600.1	114.555	402.012	1.8112
	Soltu.DM.07G028330.1	13.0151	45.8362	1.8163
	Soltu.DM.03G013450.1	3.46203	12.1925	1.8163
	Soltu.DM.10G002940.1	54.9079	193.545	1.81758
	Soltu.DM.10G022950.1	4.88728	17.2736	1.82147
	Soltu.DM.06G019410.1	35.6568	126.585	1.82786
	Soltu.DM.06G009180.1	24.2562	86.7534	1.83857
	Soltu.DM.06G019380.1	141.855	512.164	1.85219
	Soltu.DM.03G032110.1	31.0511	112.432	1.85634
	Soltu.DM.03G029990.1	15.8691	57.5075	1.85753
	Soltu.DM.01G029450.1	15.5793	56.5734	1.86049
	Soltu.DM.08G026100.1	3.5749	13.0199	1.86474
	Soltu.DM.04G015330.1	5.38496	19.644	1.86708
	Soltu.DM.11G020640.1	17.924	65.5958	1.87171
	Soltu.DM.08G025520.1	68.4324	251.884	1.88001
	Soltu.DM.05G023070.1	272.903	1013.12	1.89234
	Soltu.DM.01G028100.1	9.70996	36.1609	1.89689
	Soltu.DM.02G024670.1	26.3176	98.0469	1.89744
	Soltu.DM.05G019840.1	32.6679	121.765	1.89815
	Soltu.DM.09G023580.1	125.834	473.101	1.91063
	Soltu.DM.12G030120.1	22.6694	85.5476	1.91598
	Soltu.DM.04G027690.1	21.0748	79.9036	1.92274
	Soltu.DM.04G034300.1	15.4063	58.675	1.92923
	Soltu.DM.05G013710.1	16.9559	64.6734	1.93139
	Soltu.DM.05G001140.1	2.92877	11.2135	1.93687
	Soltu.DM.04G008980.1	3.27393	12.5856	1.94268
	Soltu.DM.10G029280.1	3.78454	14.5775	1.94555
	Soltu.DM.11G022200.1	10.001	38.6827	1.95155
	Soltu.DM.10G000120.1	33.2895	128.86	1.95267
	Soltu.DM.03G027140.1	42.7167	165.675	1.95548
	Soltu.DM.03G032410.1	4.08825	15.9575	1.96468
	Soltu.DM.03G020300.1	15.7418	62.2233	1.98285
	Soltu.DM.01G033290.1	23.5059	94.1351	2.00171
	Soltu.DM.06G011450.1	39.1207	156.753	2.00249
	Soltu.DM.02G016700.1	39.3575	157.732	2.00276
	Soltu.DM.06G032270.1	3.86383	15.5723	2.01088
	Soltu.DM.07G024220.1	3.38189	13.6344	2.01135
	Soltu.DM.05G005660.1	5.41468	22.11	2.02975
	Soltu.DM.05G017540.1	58.7235	240.833	2.03602
	Soltu.DM.02G012850.1	14.3027	58.8328	2.04033
	Soltu.DM.10G001630.1	34.9526	144.402	2.04662
	Soltu.DM.08G024900.1	7.95668	33.0391	2.05394
	Soltu.DM.11G000280.1	9.29525	38.9897	2.06853
	Soltu.DM.07G027980.1	237.507	996.683	2.06916
	Soltu.DM.11G021340.1	2.57762	10.8636	2.07539
	Soltu.DM.01G043140.1	7.2108	31.0409	2.10594
	Soltu.DM.12G001480.1	36.2911	156.226	2.10595
	Soltu.DM.09G001280.1	10.9719	47.2726	2.10719
	Soltu.DM.06G035030.1	5.81109	25.296	2.12203
	Soltu.DM.02G017330.1	219.05	957.835	2.12852
	Soltu.DM.04G009800.1	4.97411	21.755	2.12884
	Soltu.DM.08G025240.1	7.66898	33.5481	2.12912
	Soltu.DM.05G001120.1	2.25712	10.0715	2.15772
	Soltu.DM.04G035280.1	209.216	939.558	2.16699
	Soltu.DM.10G004200.1	5.71254	25.8262	2.17663
	Soltu.DM.02G008550.1	52.5911	238.959	2.18387
	Soltu.DM.09G009970.1	3.11505	14.2497	2.1936
	Soltu.DM.09G025950.1	27.306	124.97	2.19429
	Soltu.DM.09G029000.1	53.5048	246.845	2.20587
	Soltu.DM.05G005290.1	11.6321	53.754	2.20826
	Soltu.DM.09G025840.1	27.0881	128.712	2.24842
	Soltu.DM.03G023410.1	8.29421	39.4875	2.25122
	Soltu.DM.11G012510.1	34.2029	163.091	2.25349
	Soltu.DM.10G001020.2	4.94953	24.2517	2.29272
	Soltu.DM.06G034430.1	57.7604	283.334	2.29435
	Soltu.DM.05G003180.1	25.3508	125.179	2.30389
	Soltu.DM.09G030450.1	245.591	1218.48	2.31075
	Soltu.DM.07G022540.1	8.13245	40.5412	2.31763
	Soltu.DM.11G021930.1	117.947	590.936	2.32486
	Soltu.DM.08G021330.1	2.32197	11.7059	2.33381
	Soltu.DM.06G028790.1	20.653	104.97	2.34555
	Soltu.DM.02G003520.1	3.72447	18.9452	2.34673
	Soltu.DM.01G034020.1	49.0975	249.77	2.34688
	Soltu.DM.03G004260.1	3.91224	20.1916	2.36769
	Soltu.DM.03G018580.1	33.4694	174.632	2.3834
	Soltu.DM.03G023510.1	67.1629	351.09	2.3861
	Soltu.DM.09G006270.1	2.9543	15.4966	2.39106
	Soltu.DM.05G000470.1	63.8001	335.994	2.3968
	Soltu.DM.03G018840.1	34.7932	184.245	2.40475
	Soltu.DM.09G005260.1	65.1961	345.667	2.40653
	Soltu.DM.07G023530.1	9.40132	50.2097	2.41703
	Soltu.DM.01G002400.1	3.76254	20.1029	2.41762
	Soltu.DM.08G004750.1	32.7329	178.452	2.44672
	Soltu.DM.12G007540.1	2.09336	11.5003	2.45778
	Soltu.DM.06G013110.1	15.9143	89.9699	2.49912
	Soltu.DM.09G024480.1	7.89465	45.253	2.51907
	Soltu.DM.07G019040.2	3.93738	22.7537	2.53079
	Soltu.DM.03G001970.1	7.15835	41.5287	2.53641
	Soltu.DM.01G040510.1	38.5476	232.515	2.59261
	Soltu.DM.08G001530.1	3.2259	19.754	2.61437
	Soltu.DM.12G026320.1	5.15731	31.7782	2.62335
	Soltu.DM.03G025170.1	3.028	18.7359	2.62937
	Soltu.DM.09G004080.1	7.93121	49.3607	2.63775
	Soltu.DM.02G024150.1	65.5217	408.457	2.64014
	Soltu.DM.06G024970.4	5.22876	33.7192	2.68903
	Soltu.DM.02G009340.1	7.80257	50.8917	2.70541
	Soltu.DM.10G027810.1	4.20388	27.4761	2.70838
	Soltu.DM.04G037380.1	30.5057	200.626	2.71736
	Soltu.DM.02G018230.1	22.9827	153.783	2.74228
	Soltu.DM.11G003400.1	1.98364	13.5356	2.77054
	Soltu.DM.03G023400.1	7.15635	49.9706	2.80378
	Soltu.DM.11G011260.1	1.72304	12.0679	2.80815
	Soltu.DM.01G030120.1	20.2306	143.861	2.83006
	Soltu.DM.06G032150.1	2.12267	15.5142	2.86964
	Soltu.DM.05G000450.1	13.3462	99.8837	2.90382
	Soltu.DM.04G038050.1	5.42641	41.8998	2.94887
	Soltu.DM.01G021250.1	1.81547	14.0345	2.95056
	Soltu.DM.06G013490.1	10.1334	80.2563	2.9855
	Soltu.DM.04G006980.1	9.22573	74.3253	3.01012
	Soltu.DM.12G002490.1	12.8018	103.802	3.01942
	Soltu.DM.10G024890.1	7.41098	60.6986	3.03393
	Soltu.DM.06G023770.1	1.23401	10.1793	3.04421
	Soltu.DM.09G030470.1	418.712	3594.23	3.10165
	Soltu.DM.11G011300.1	4.35846	38.6805	3.14972
	Soltu.DM.03G025840.1	4.82683	44.8344	3.21546
	Soltu.DM.09G001960.1	18.1443	175.007	3.26982
	Soltu.DM.03G018650.1	1.56266	16.4078	3.39231
	Soltu.DM.06G030570.1	6.81565	75.4273	3.46816
	Soltu.DM.06G004360.1	1.22372	14.1318	3.5296
	Soltu.DM.12G025510.1	34.3035	469.583	3.77495
	Soltu.DM.03G031520.1	1.2667	17.4432	3.78352
	Soltu.DM.12G024020.1	1.31689	23.1829	4.13785
	Soltu.DM.01G010320.1	0.99967	18.4225	4.20387
	Soltu.DM.04G005660.1	0.639139	21.4049	5.06567
	Soltu.DM.08G030030.1	3.36522	143.921	5.41843
	Soltu.DM.06G026220.1	0.74442	32.0782	5.42933
	Soltu.DM.04G027060.1	2.27809	230.654	6.66176
	Soltu.DM.01G032700.1	0.01	10.4216	10.0254
	Soltu.DM.09G024160.1	0.01	12.3065	10.2652
	Soltu.DM.05G011990.1	0.01	14.0154	10.4528
	Soltu.DM.02G033520.1	0.0100044	15.8201	10.6269
